# Supplementary material for: Exploring the oral microbiota of children at various developmental stages of their dentition in the relation to their oral health
Source: BMC Med Genomics. 2011 Mar 4;4:22. doi: 10.1186/1755-8794-4-22 (PMC3058002; doi:10.1186/1755-8794-4-22)
Supplement: Additional file 3 — Microarray data. This is an Excel file with normalized microarray signal intensities for all samples used in this study. [file 1755-8794-4-22-S3.XLS]

## Sheet: filter
sample			JTV 2	JTV 4	JTV 21	JTV 34	JTV 41	JTV 68	JTV 71	JTV 76	JTV 77	JTV 84	JTV 85	JTV 5	JTV 12	JTV 23	JTV 30	JTV 31	JTV 50	JTV 61	JTV 63	JTV 72	JTV 88	JTV 91	JTV 93	JTV 10	JTV 11	JTV 22	JTV 25	JTV 26	JTV 28	JTV 32	JTV 40	JTV 42	JTV 43	JTV 44	JTV 46	JTV 48	JTV 51	JTV 57	JTV 60	JTV 66	JTV 78	JTV 79	JTV 82	JTV 1	JTV 3	JTV 6	JTV 7
dental status			deciduous	deciduous	deciduous	deciduous	deciduous	deciduous	deciduous	deciduous	deciduous	deciduous	deciduous	late mixed	permanent	permanent	permanent	permanent	permanent	permanent	permanent	permanent	permanent	permanent	permanent	late mixed	late mixed	late mixed	late mixed	late mixed	late mixed	late mixed	late mixed	late mixed	late mixed	late mixed	late mixed	late mixed	late mixed	late mixed	late mixed	late mixed	late mixed	late mixed	late mixed	early mixed	early mixed	early mixed	early mixed
status			caries	caries	healthy	healthy	caries	healthy	caries	healthy	healthy	healthy	caries	caries	healthy	treated	treated	treated	treated	caries	treated	healthy	healthy	treated	caries	healthy	healthy	treated	treated	caries	treated	healthy	caries	treated	caries	healthy	healthy	treated	caries	treated	healthy	healthy	healthy	caries	treated	caries	caries	treated	treated
slide			sMF02-4-01	sMF02-4-01	sMF02-4-01	sMF02-4-01	sMF02-4-01	sMF02-4-01	sMF02-4-01	sMF02-4-01	sMF02-4-01	sMF02-4-01	sMF02-4-01	sMF02-4-01	sMF02-4-02	sMF02-4-02	sMF02-4-02	sMF02-4-02	sMF02-4-02	sMF02-4-02	sMF02-4-02	sMF02-4-02	sMF02-4-02	sMF02-4-02	sMF02-4-02	sMF02-4-02	sMF02-4-03	sMF02-4-03	sMF02-4-03	sMF02-4-03	sMF02-4-03	sMF02-4-03	sMF02-4-03	sMF02-4-03	sMF02-4-03	sMF02-4-03	sMF02-4-03	sMF02-4-03	sMF02-4-04	sMF02-4-04	sMF02-4-04	sMF02-4-04	sMF02-4-04	sMF02-4-04	sMF02-4-04	sMF02-4-04	sMF02-4-04	sMF02-4-04	sMF02-4-04
area			A	B	C	D	E	F	G	H	I	J	K	L	A	B	C	D	E	F	G	H	I	J	K	L	A	B	C	D	E	F	G	H	I	J	K	L	A	B	C	D	E	F	G	H	I	J	K
oligo-ID	code	probe sequence 5'- 3'
o688/o728	16S-bacterial-F/16S-AcNeu	bacterial control	100.041	50.1596	79.956	137.494	55.2899	45.3474	61.6308	65.5182	52.1018	51.5697	142.264	47.8321	45.3181	54.4126	42.1286	55.1015	40.4494	43.9766	54.4583	73.9624	78.4419	94.5979	96.3926	39.4978	57.243	57.9514	49.6458	51.5497	54.9933	47.9454	47.5735	54.6063	52.1127	59.7655	38.6052	52.9683	45.2047	60.0469	52.9101	47.4205	49.4197	44.1567	56.7412	47.3825	43.5738	44.9215	49.2973
o688/o728	16S-bacterial-F/16S-AcNeu	bacterial control	38.683	18.0416	28.4057	57.0744	18.0685	17.0555	19.6453	15.0582	20.2142	19.1264	57.9913	16.1743	17.5431	20.6776	15.0869	19.6649	11.1109	19.4962	17.3805	25.2585	26.9631	28.8079	35.672	24.1463	18.0031	20.8343	15.0883	23.6115	18.6076	14.8538	20.7046	15.0979	21.2893	21.456	15.4582	20.1751	17.4393	16.0149	15.2015	18.5145	23.4549	15.2321	21.8753	16.7568	15.9676	19.7064	20.5118
o688/o981	16S-bacterial-F/16S-EuEli	bacterial control	77.4276	71.0183	95.2089	89.2225	57.6287	68.2973	62.3587	57.3593	61.1501	61.8865	132.867	60.0052	65.0527	85.0144	48.6975	62.1615	38.8364	49.0363	67.0763	103.137	89.7166	81.5687	107.006	77.1343	72.313	74.4897	55.2855	56.7139	52.1639	61.4095	82.8497	65.0538	53.3951	65.5283	47.4768	76.5464	52.6524	72.5182	42.4742	70.811	57.1236	53.3432	65.8886	63.5193	51.8505	39.4648	54.4176
o688	16S-bacterial-F	bacterial control	14.5353	15.7141	19.365	18.9892	16.7383	16.8617	12.0614	17.722	16.4392	13.6306	21.433	10.6484	13.3543	13.7105	11.1389	11.5281	7.05402	5.82078	12.9788	19.0668	18.505	15.8504	15.4645	5.55498	10.8761	12.1118	12.485	19.6024	9.66806	6.14985	12.4556	12.1079	14.7654	17.5511	6.49972	6.12273	10.8111	18.1823	13.6193	19.9273	6.86061	3.68109	13.5798	13.8774	13.5443	10.9989	7.46698
blanco	blanco	saline buffer	0.418323	1.05674	1.02714	0.412956	1.16704	1.36364	1.34689	0.962781	1.28413	1.12639	0.519289	1.05123	0.995693	1.10397	1.25875	1.29383	0.989938	0.956664	1.12717	1.13822	0.967856	1.32607	0.720117	1.322	1.02741	0.993978	1.37683	1.41741	1.15753	1.35863	1.39357	1.49357	1.13	0.743991	1.39877	1.45473	1.2684	0.954106	0.910555	1.1388	0.997133	1.0495	1.1831	1.03412	1.08152	1.25086	1.39893
blanco	blanco	saline buffer	0.272054	1.11746	1.49208	0.455109	0.964474	1.08687	1.04101	0.957857	0.985509	1.28272	0.60536	1.0717	0.940443	1.12004	1.34137	1.17225	0.990224	0.774612	1.31178	1.28397	1.00177	1.58457	0.906472	0.958561	1.36655	1.10842	1.13923	1.21495	1.40091	1.43321	1.10391	1.20476	1.34312	1.13754	1.18304	1.76499	1.24124	1.03972	1.01131	1.0478	1.25377	1.01413	1.03913	1.04821	1.07666	1.1334	1.22776
blanco	blanco	saline buffer	0.332748	0.85456	0.953926	0.484423	0.831255	1.10815	1.01691	1.13228	1.14906	1.11315	0.537877	1.30617	0.919931	1.25507	1.06195	1.03093	0.910523	1.13702	1.17997	1.02805	1.17295	0.242913	0.796369	1.37305	1.45264	1.01615	1.07287	1.36388	1.24185	1.17036	1.41025	1.35059	1.07028	1.34358	1.08406	1.61146	0.984334	1.21531	0.866529	1.45371	1.29941	0.965169	0.955455	0.676691	0.897587	1.00732	1.59028
o1310	16S-AbiDef	AGGTGCTTGCACTTGGTCAA	0.802334	7.04914	4.11695	1.27412	4.96359	3.247	2.38628	1.76182	3.89787	4.46582	1.07842	1.62288	5.86972	2.94178	2.69571	1.77503	1.80258	1.4962	3.75482	2.15085	1.90554	1.07487	1.52748	2.42818	2.67422	1.65864	1.76862	2.41164	2.32207	1.80363	3.39864	2.65977	1.36403	2.64585	2.17524	2.69688	5.60731	10.9346	3.15161	2.06263	3.26131	1.00123	2.63245	2.05804	2.99521	2.44279	2.95542
o1311	16S-Achea	TTAAAGGAATTGGCGGGGG	0.517347	2.7632	2.04895	0.606884	2.69972	1.86451	3.23017	2.69725	1.97089	2.67535	0.679044	2.94228	2.04474	3.49219	3.52651	4.0182	2.3131	2.37001	2.32065	1.79991	1.38884	1.52931	1.13125	2.21487	4.08795	4.51086	4.54896	5.01165	2.75971	3.35018	2.87814	4.1338	3.70706	3.78604	2.92067	3.24304	5.02377	1.94219	3.25534	2.79324	3.01996	2.09307	3.51457	2.80146	4.22375	5.98811	3.22849
o1313	16S-ActGroep1	TTGCTGGTTCTGGATGAGTG	0.449118	1.52692	1.53412	0.384293	1.11209	1.03514	1.99239	1.06627	1.35481	1.03883	0.663402	1.03967	0.969502	1.4549	1.36179	1.5182	1.20195	1.08342	2.05728	1.40409	1.15961	1.52087	0.965583	1.13289	1.25221	1.28319	1.47178	1.49426	1.40042	1.64211	1.24706	2.4761	1.26682	1.2205	1.42693	1.3544	1.71979	2.52865	0.951947	1.63536	1.32163	1.27857	2.1599	1.17836	1.53188	1.43136	2.1057
o1314	16S-ActGroep2	CGGGGTTTCCTCCTTTGTG	0.433064	0.983963	1.03054	0.355598	1.07004	1.05211	0.948771	1.17751	1.08436	1.05291	0.534404	1.16454	0.947994	1.52953	0.973394	1.48445	0.997109	1.05886	1.2707	0.823352	1.10132	1.04982	1.17886	0.878509	0.875995	0.983335	1.18356	1.6641	2.35587	0.899774	1.2887	1.51173	1.61895	1.22311	1.04083	1.21956	1.30163	1.0026	0.951801	1.09562	0.874305	0.699087	0.980715	1.01667	0.901274	0.895337	1.25984
o1315	16S-ActGroep3	GCATTTAGTTGGTCGTGTGC	15.094	25.4709	26.6044	8.79115	19.0509	14.8547	27.3572	21.8809	35.5725	34.4742	4.30232	21.4956	18.6809	20.213	36.1992	50.2058	20.6393	16.9766	18.0237	10.6833	16.2209	32.2012	18.5062	17.9493	16.3827	33.1666	26.213	32.5625	19.9745	23.3996	12.5477	29.0138	29.7703	26.0434	22.0656	18.5785	21.3776	18.0862	14.3648	33.7268	22.7033	14.4408	35.7244	29.8607	32.7051	49.8148	27.3099
o1316	16S-ActGroep4	AGTTCGGATCGGTGTCTGC	0.575462	0.808192	1.16874	1.13317	1.062	0.783933	1.00025	1.08203	1.09977	1.50594	0.593503	0.989499	0.787326	1.44555	1.05476	1.26674	1.10652	0.9448	1.16797	1.52541	1.25886	1.42497	1.25725	1.21167	0.977758	1.63948	0.987308	1.43429	1.54249	1.3345	1.5445	1.30464	1.38198	1.20366	1.30218	1.34658	1.17466	1.16552	0.90006	1.65101	1.03733	0.865775	1.04899	1.35188	1.01493	1.06283	1.35534
o1317	16S-ActGroep5	TGAAATCCTCTGGCTCAGCT	0.270677	0.979834	1.17365	0.404729	1.23145	0.962652	1.27373	0.9469	1.03532	1.21707	0.590049	1.01267	0.770486	1.10128	1.36471	1.33995	1.21529	0.840748	1.16855	1.79217	1.02399	1.39731	1.04668	1.27675	1.15649	1.12668	1.22396	1.53432	0.911877	1.64816	1.52336	1.32171	1.36407	1.34421	1.09036	1.58719	1.16356	0.986966	1.17011	1.12298	1.27015	0.977965	1.78119	1.17034	1.28846	1.04374	1.00248
o1318	16S-ActHer	CATCGGTTGGTGTGGAAAGT	0.323939	0.982277	1.35863	0.485081	1.179	0.918654	1.79365	0.998072	1.13233	1.06423	0.569945	1.07557	0.691533	0.910111	1.31699	1.35999	1.05907	0.975243	1.09084	1.10637	1.07753	1.62201	0.962888	1.00695	1.04354	1.04278	1.08586	1.97955	1.0944	1.4006	1.2219	1.71443	1.46629	1.11111	1.09265	1.33933	1.39801	1.43787	1.26759	1.41324	0.983432	1.17523	1.04841	1.47374	0.956312	1.44004	1.05811
o688	16S-bacterial-F	bacterial control	13.1111	17.3902	22.5255	15.3769	6.26524	4.28455	18.8135	18.8491	13.4544	12.185	15.8205	4.05902	14.4671	15.0397	7.42291	15.7834	2.95968	2.86541	19.4997	24.0005	17.6775	19.9855	5.36397	3.43595	15.7086	14.4779	10.7331	17.7318	3.41383	3.85648	10.9936	13.3599	17.3829	12.2225	3.47546	3.76158	12.9872	19.5278	13.3369	14.9729	3.62083	3.10732	15.3332	13.4037	11.5287	10.2081	3.69599
o688/o981	16S-bacterial-F/16S-EuEli	bacterial control	92.5992	59.1579	115.022	112.055	84.8865	73.1063	52.8941	61.0484	65.654	47.8911	135.192	73.7816	62.3683	73.4731	38.9188	60.6278	51.3356	58.533	71.7875	81.4138	86.0498	99.9757	150.142	74.1757	63.9217	80.9587	48.8662	57.5927	62.6089	60.0384	60.6418	46.4991	57.1669	61.3833	56.5599	70.5919	54.7517	66.5049	49.176	64.6572	58.7161	52.9709	82.6127	50.6839	54.346	46.7625	61.0124
o688/o728	16S-bacterial-F/16S-AcNeu	bacterial control	44.0228	18.2124	22.4306	50.6148	17.2915	18.6865	18.5264	18.751	14.4058	18.9133	53.4231	17.4272	18.69	19.9712	13.0098	19.8583	13.4321	14.7494	18.6407	22.379	24.652	29.452	33.5761	15.4623	17.1603	20.4407	15.6314	17.1228	19.3312	15.8533	16.649	15.4806	19.8006	19.3018	14.3143	21.7534	16.6126	21.1229	19.7056	16.3484	14.5984	15.1291	24.7731	14.8069	13.5514	15.5343	17.0452
o688/o728	16S-bacterial-F/16S-AcNeu	bacterial control	92.1392	48.6903	54.6885	121.351	41.8101	40.742	51.9175	50.5562	58.1636	57.7512	112.953	47.6009	40.6588	42.2303	43.3799	52.3464	37.8552	47.2563	52.5115	61.2325	64.9755	86.3261	77.06	67.1944	46.7112	53.274	44.0613	47.8787	47.7829	31.5831	46.1118	51.9389	47.0343	47.3234	38.7428	43.5526	49.6715	50.1689	40.6324	53.8768	43.4038	37.8355	57.3583	36.0626	44.3918	41.1983	32.8472
blanco	blanco	saline buffer	0.564847	0.980683	1.16231	0.859274	0.977557	1.16284	1.40616	1.42235	1.24156	1.18257	0.502019	1.09412	0.868965	0.946996	1.15452	1.47466	1.27158	0.926996	0.959288	1.50959	1.54162	1.29185	1.48763	1.02969	0.931138	0.950694	1.2771	1.50985	1.01998	1.46255	1.39669	0.944863	1.02423	1.18557	1.41913	1.45923	1.21016	1.28515	0.962276	1.23823	1.01934	1.02603	1.18517	1.21267	0.9614	0.915226	1.12963
blanco	blanco	saline buffer	0.29977	0.867917	1.08568	0.5407	0.980722	1.0418	1.11437	0.876463	1.05373	1.13719	0.530461	0.734766	0.826452	1.15673	0.965167	1.26554	0.965419	1.0691	0.887319	1.30718	1.2648	1.73413	0.780542	0.99614	1.2014	1.09411	1.23285	1.35434	1.52434	1.63859	1.11534	1.12309	1.18583	1.31929	1.35572	1.21207	1.60616	0.926481	1.13024	1.04428	1.08982	0.885087	0.790618	0.966178	1.03852	1.32354	0.960398
blanco	blanco	saline buffer	0.369794	0.973193	0.931815	0.423452	1.41229	0.847937	1.34125	1.02556	0.817827	1.30207	0.572682	1.11075	0.804653	1.38193	0.969641	1.13435	1.23033	1.0299	1.06215	1.09146	0.929266	1.40497	0.78551	0.903085	0.94175	1.18118	1.21148	1.22211	1.0731	1.42596	1.10517	1.22883	1.10947	1.32108	1.41142	1.91302	1.13234	0.822899	1.12993	0.703791	1.17042	0.946595	0.924662	1.00243	1.23292	0.927544	1.43199
o1319	16S-Actin	GGGTCAACTCGGAGGAAG	0.323835	0.925295	1.05501	0.483945	1.03444	1.21131	0.852523	1.28154	0.911145	1.23939	0.496654	1.26015	0.89788	1.10383	1.30581	1.16159	1.66898	0.726983	1.10877	1.30025	1.54887	1.16894	0.880416	1.24622	1.20874	1.09607	1.06111	1.71189	1.46065	1.70173	1.22141	1.23258	1.37877	1.34709	1.21601	2.05642	1.08822	1.46864	1.13111	1.38378	1.0968	0.993064	1.21249	0.996228	1.07855	1.01809	1.22766
o1320	16S-ActJun	GAGGAGGCTACTGAGACTAA	0.32763	1.00107	1.33781	0.485134	1.0931	0.922632	1.13645	1.28272	0.703564	0.72376	0.71423	1.20729	1.02464	0.920725	1.27274	0.814026	0.983207	1.23598	1.03912	1.23019	1.1568	1.42164	0.748143	1.06608	1.1141	1.06905	1.21952	1.55131	1.18899	1.24054	1.19291	1.78452	1.40428	1.18583	1.08509	1.70325	1.24675	1.37311	1.25563	1.22867	1.14055	1.19061	1.09113	0.777573	0.772662	1.17213	1.50088
o1321	16S-ActNae	CTGGGAAAGATTGCGCCTTT	0.956761	1.75918	2.87792	0.624618	2.45688	1.22514	1.47571	2.30001	1.74142	1.7063	0.57211	2.41801	2.25084	3.81008	1.64751	2.44261	1.48357	2.10351	2.01488	4.29847	1.36449	1.39347	2.89863	1.66514	2.16836	2.06059	1.42941	2.85654	1.5381	1.90799	2.11721	2.43114	3.92633	1.84581	2.15065	2.50766	6.1034	1.47945	2.08452	3.71897	7.69735	2.50624	2.83624	3.11947	4.10655	1.58798	4.24368
o1322	16S-ActOdo	AAAGGTTTGTTCTGGTGGGG	3.82291	17.0474	8.57659	1.47323	2.39446	5.44432	25.3238	5.69499	15.36	11.2395	1.08664	28.7968	4.39853	52.474	3.24362	4.99311	11.1117	8.52575	64.7178	3.92056	2.16136	1.84771	2.43818	1.71003	2.65816	8.9204	18.8145	10.1845	6.02323	4.61359	21.7611	15.5476	13.1991	13.9836	19.8777	21.41	24.7459	9.32199	11.0118	14.9029	8.03769	37.1404	3.60512	17.3384	16.5016	26.4662	7.86335
o1323	16S-ActOral	TAGGTGTGGGGTTCTTTCCA	0.273007	1.26968	1.29255	0.396412	1.02782	1.19309	1.45245	1.11052	1.4305	1.10451	0.645669	1.22883	0.771203	0.989952	1.1325	1.12635	1.21684	1.08207	1.18568	1.34421	1.11841	1.09539	0.844582	1.35571	1.11838	1.2879	1.262	1.41794	1.22064	1.41856	1.27846	1.43688	1.53009	1.17787	1.42266	1.69571	1.2057	1.02305	1.01302	1.16278	1.17413	1.2804	1.22956	1.17935	1.2404	1.22507	1.39741
o1324	16S-ActOral1	CATGGGTGGGTTTGGAAAGA	0.48043	1.06094	1.71508	0.51772	0.915085	1.1302	1.33071	1.25039	1.17536	1.07297	0.622014	1.24762	1.35855	1.36948	1.41305	1.26262	0.987244	0.788712	1.27219	2.50407	0.95053	1.26222	1.2275	1.23321	0.956792	1.27971	1.13421	1.47364	1.29516	1.75122	1.3425	1.81281	2.59388	1.49638	1.87206	1.637	1.8035	1.43848	0.980301	1.51142	2.4942	1.39397	1.71915	1.49472	1.37491	1.10398	1.83502
o1325	16S-ActVis	TGGGAAAGGTTTGTTCCGGT	0.427312	0.790223	1.35174	0.367921	1.12551	0.98437	1.18266	0.962952	2.35851	1.04321	0.45418	1.1836	0.875172	1.18124	1.25714	1.2278	0.982123	1.12937	1.46084	1.07088	1.013	1.44454	0.912458	0.944282	0.905672	1.17726	1.25925	1.32883	1.26912	1.17582	1.35567	1.67055	1.21537	1.32211	1.34167	1.67292	1.40437	1.2346	0.879845	1.34705	1.18881	1.03872	1.30653	0.947009	1.13999	1.37584	1.48236
o1326	16S-Aerom	GTACAGAGGGCTGCAAGCT	0.304027	0.972214	1.22642	0.429425	1.00297	0.956154	1.09802	1.0797	0.992788	1.23476	0.571806	1.16197	0.858869	1.39859	0.796241	1.08558	1.05862	0.962864	1.04582	1.18897	1.34615	1.25239	0.854593	1.23406	1.19577	0.975757	1.26351	1.32065	1.27508	1.39473	0.971938	1.36898	1.20112	1.27337	1.24345	1.38575	1.00702	0.916502	0.902576	1.4299	1.38768	1.02277	1.67221	0.929564	0.994247	1.5391	1.1796
o1327	16S-Alicyc	GAGAGGCAAGGGGAAUUCC	0.277681	1.00658	1.31994	0.383749	0.989122	1.35084	1.1381	0.82632	1.10304	0.968654	0.619291	1.10998	0.941313	0.768246	1.03995	1.25	0.797255	0.996829	0.981098	1.33976	1.08046	1.65697	1.1043	1.16395	1.36648	1.11124	1.41965	1.23296	1.36449	1.57183	1.6869	1.17886	1.38668	1.24852	1.15488	1.55931	1.17824	0.705623	1.104	1.00553	0.919159	1.17292	0.935673	1.32674	1.02442	1.30567	1.35793
o1328	16S-Ali-F	TCTGACCGGTGCAGAGATG	0.450172	0.93853	1.34063	0.582748	0.94394	1.20159	0.921289	1.08892	1.52485	2.28525	0.638286	1.52105	0.549394	1.29379	2.04848	2.02545	0.787368	1.15654	1.09561	1.34071	1.69032	2.08251	1.09086	1.07319	1.13247	1.05365	1.97475	2.0029	0.964616	1.27743	1.35368	1.34132	2.16351	1.82161	1.68491	1.4494	0.861858	0.909817	1.59326	1.43094	1.29601	0.986588	1.20732	1.14832	1.47379	1.75156	1.28896
o1329	16S-Arcob	TCAGAAGGAATACCGATTGC	0.50724	3.17046	1.29528	0.429304	0.972455	1.24605	2.94716	2.9782	1.31327	1.14875	0.566727	1.10045	3.12901	3.52297	1.50766	1.41183	0.94227	1.1239	4.81456	4.48024	1.19081	1.27486	0.930163	1.17283	3.82207	3.05635	1.30853	1.79642	1.76405	1.25797	3.66258	4.63626	1.73809	1.89796	1.35616	1.73049	5.13551	4.1622	1.07622	1.25553	1.06263	1.12448	3.85515	4.34167	1.28312	1.16775	1.74222
o1331	16S-AtoGroep	AATGATGGGTAGCTGGGTTG	2.18878	10.1358	2.60371	0.634407	2.1481	5.57005	9.25462	3.95016	10.7663	7.21128	1.33941	9.70201	5.01609	7.38202	5.24962	11.276	8.49257	3.53056	9.05506	2.19187	4.18027	2.02111	3.47625	2.73798	3.19712	7.24712	4.34956	9.44506	5.11031	1.84881	5.43877	9.03558	7.47242	4.12273	4.43728	5.74756	4.21504	5.4402	3.57614	3.88439	4.6293	5.99576	11.6907	5.088	4.87241	6.13756	5.43901
o1332	16S-AtoPar	CGCATGGAAGACTCGAGAAA	1.28212	2.76908	1.77547	0.590131	1.16128	2.36464	2.18734	2.61742	6.41818	1.91222	0.561883	2.13038	4.65773	1.70239	2.09535	6.49252	2.80966	1.27486	5.63402	1.45644	2.66197	1.29936	1.99717	1.85292	2.90415	1.48319	3.87224	2.62802	2.26055	1.53287	4.35421	5.37031	2.85473	2.13611	4.47454	5.55213	2.19835	3.07554	1.15224	1.30544	1.55201	1.41634	6.74992	3.99595	1.47279	1.88053	3.10321
o1333	16S-BacGroep1	TGAATACTCGCTGTTTGCGA	0.321369	0.935982	1.10466	0.370373	0.903947	1.47181	0.91388	1.44632	1.07008	1.18706	0.410618	1.38956	1.24461	1.17561	1.25548	1.33409	0.983071	1.28785	1.01944	1.25543	1.31629	1.14818	0.77113	1.23486	1.00099	1.02258	1.17712	1.28665	1.29606	1.44126	1.12289	1.26716	1.26915	1.22933	1.12122	1.94961	1.12901	1.07618	0.863263	1.17114	0.823175	1.20358	1.48422	1.04614	1.04136	0.978926	0.994857
o1336	16S-BacSpe	GCGGAATTCGTGGTGTAGC	7.56725	14.5647	16.8003	4.40377	20.29	13.7677	9.46417	25.7001	5.9972	25.8313	4.19716	18.7652	17.3902	13.9165	18.7306	24.2955	15.5607	17.2191	12.4346	4.90599	19.3653	9.26912	13.2832	14.5903	21.3518	21.4597	23.5821	17.5919	18.7339	16.0577	18.0321	18.4268	12.8057	15.4574	15.189	11.033	19.3549	18.8896	16.1582	19.8708	21.4824	23.1507	5.02053	26.5915	15.4486	22.0821	13.8891
o1337	16S-Bactdl	TGCCGTGAGGTGTCGGCT	92.8482	62.9949	41.5823	53.6799	109.226	76.7899	50.0931	61.9554	78.7456	75.2975	98.5322	99.7341	83.5192	68.363	83.8043	37.6018	78.8545	73.4353	41.2082	48.9949	114.918	103.219	85.3248	80.8456	90.5628	81.5959	81.2002	65.3574	88.043	77.7841	86.2323	84.2585	78.6805	60.0558	84.7388	93.0561	87.7298	62.2782	83.7233	75.7956	71.645	72.7426	83.0884	60.954	75.8954	89.2001	53.9405
o1339	16S-BerOral	AAAAGCTACGGCGGATAAGG	1.08021	2.40934	2.08003	1.63999	2.78248	2.31829	2.54603	2.4216	1.72957	1.64647	0.78278	1.8799	3.22893	2.59127	4.88817	1.64586	2.38882	2.61853	1.56662	3.59115	2.03332	1.98069	2.41431	2.17577	3.26415	2.32116	3.57578	1.84971	1.59481	2.38387	1.42734	1.61307	1.76663	3.05729	2.65204	1.31889	1.494	3.08733	2.00012	1.68795	4.19033	3.72361	1.52871	2.16328	2.47211	1.65086	2.49904
o1340	16S-Betap	AGTGAAATGCGTAGAGATGT	0.681629	5.81289	5.94238	1.21548	8.17936	7.066	7.60574	10.1695	7.6735	9.89258	0.921747	4.21093	9.57074	3.24084	6.03692	4.32191	6.49824	12.4336	5.35498	10.1518	1.74346	1.98837	1.43232	12.642	10.8485	5.16763	7.65153	6.52604	8.43846	4.26914	4.98198	4.5541	4.84913	8.58251	5.99903	6.60308	2.92081	8.96135	11.1424	11.257	10.4095	8.27597	5.25558	6.08935	7.03418	7.60527	5.82621
o1341	16S-Bifbac	TGGAATGTGTAGATATCGGG	0.326655	0.920907	1.16993	0.406945	1.27725	0.942382	1.63011	1.02043	1.03916	1.23404	0.460693	1.12691	0.883689	1.47911	1.11475	1.29663	1.20108	1.08081	1.03861	1.31921	1.16929	1.36865	1.14622	1.36483	1.12049	1.09524	1.13917	1.51271	1.49971	1.44852	1.7015	2.14248	1.52099	1.77351	1.28522	2.13361	1.5529	1.0966	0.779816	0.930444	1.44639	2.14312	6.80329	1.14659	1.24845	1.29121	1.34886
o1342	16S-BifDen1	ATGCATGTCCTTCCGGGAAA	0.610762	1.01296	1.07152	0.490675	0.85333	1.18488	0.896119	0.916229	1.09323	1.16029	0.652807	1.13567	0.823187	1.21647	1.4643	1.47579	1.14502	1.49983	1.21712	1.27888	1.37351	1.29785	1.21545	1.15894	1.20951	1.25816	1.04798	1.43994	1.19236	1.24433	1.35553	1.53092	2.32255	1.51942	1.52447	1.17404	1.36118	1.04235	1.15258	1.08498	1.25361	1.06977	1.24116	1.18871	0.924192	1.39664	0.975808
o1343	16S-BifDen2	ATGCATGTCCTTCCGGGAAA	0.378276	1.04948	1.06536	0.420817	1.01616	1.0434	1.02467	1.0455	0.994124	1.33457	0.55793	1.0575	0.880726	0.801145	0.954738	1.33347	1.11421	0.725321	1.27433	1.40345	1.32062	1.48927	0.978941	1.07035	1.09535	1.04354	0.975428	1.21441	1.06382	1.76035	1.26009	1.55324	1.23996	1.09278	1.08671	1.85369	1.25835	1.33953	1.09097	1.17436	1.03393	1.10725	1.19664	1.00211	0.869562	1.0828	1.51858
o1344	16S-BifOral	AAACCGCTTTTATAGGGGGG	0.405435	0.896595	1.44463	0.367202	1.20028	1.34758	1.31287	0.843109	1.05462	1.23214	0.61132	1.2684	0.856764	1.40981	1.86627	1.63757	0.814021	1.16856	1.017	1.25437	1.45425	1.09088	1.14804	1.39358	1.06411	1.30497	1.42388	1.17624	1.60936	1.12519	1.18731	1.37207	2.10539	1.31617	1.3973	1.75602	1.49792	1.05302	0.829896	1.45017	1.51041	1.07071	0.946818	1.45013	1.09175	1.25002	1.72038
o1347	16S-BiSpe	GCGGAATTCGTGGTGTAGC	2.66414	1.04003	1.11829	0.496996	1.16242	1.33847	1.3308	1.0295	1.00463	1.09172	1.04404	0.961842	0.933567	1.22784	1.21743	1.08448	1.18186	1.23545	1.05717	1.53043	1.22086	1.25239	0.833077	0.9322	1.50765	0.953864	1.3243	2.36055	1.47038	1.3803	1.36742	1.81525	1.48904	1.12349	1.73455	1.84459	1.33108	1.27541	1.23124	1.17045	0.811033	1.9454	9.98798	1.5645	1.18891	1.43565	1.26751
o1348	16S-Brebac	TGCAGTAGGGGAGTCTGGA	0.268108	1.21089	1.06	0.50193	1.34266	1.27826	1.43723	1.20622	1.46447	2.09971	0.558554	1.10816	1.10842	1.21137	1.85415	1.49802	1.03262	0.901121	1.2547	2.04486	1.10977	1.22286	0.903262	1.2335	2.13527	1.54992	1.71417	1.99455	1.70593	1.63002	1.89334	1.67142	1.8652	1.79248	1.43566	1.95936	2.13258	1.38729	1.27598	1.18349	1.5759	1.25149	1.3805	1.89112	1.26409	1.68453	1.60783
o1349	16S-BurOral	GGGGGATTCATTTCCTCAGT	0.323058	0.843722	0.946336	0.391995	0.990633	1.13201	1.18979	1.15595	1.04248	1.0194	0.498432	1.07156	0.804767	0.848566	1.2398	1.37885	0.91074	1.00785	0.994476	1.23465	1.35319	1.32274	0.912722	1.04457	1.06683	0.584436	0.982865	1.29015	1.07335	1.55513	1.14054	1.25161	0.9737	1.13695	1.60692	1.49051	1.04685	0.91257	0.808872	0.946021	1.03056	1.16585	0.986498	0.911579	0.834373	1.09663	1.15447
o1350	16S-BurPhe	GGATCTTAGGACCTCTCGC	0.429365	0.9943	1.14388	0.481417	1.03639	0.97991	1.08311	1.2302	1.09271	1.139	0.508754	1.45915	0.905021	1.15395	0.987935	1.75299	0.952358	1.02449	1.15073	1.24108	1.05162	1.3128	0.861721	0.79666	0.89511	1.13277	1.23104	1.31245	1.21087	1.22698	1.05118	1.203	1.3013	1.55821	1.02416	1.52581	1.07217	1.14154	0.818955	1.17827	1.5063	1.09016	1.30095	1.16661	0.945621	1.17855	1.10604
o1352	16S-BuvibGroep1	CCGTAAGGAGGGAGCAGC	0.390021	0.884777	1.54985	0.442695	1.3832	0.933945	1.1089	0.812735	1.04766	1.32923	0.483162	1.11216	0.977696	1.23971	1.12184	1.05798	0.905925	0.854437	1.11354	1.47402	1.33559	1.38188	0.989323	1.33167	1.20647	0.822195	1.21911	1.17019	1.01784	1.42599	1.21339	1.41661	1.2192	1.14514	1.16553	1.88201	1.31104	1.24051	0.952692	1.32178	1.21322	0.958039	1.42072	1.48581	0.923674	1.336	1.24797
o1353	16S-Cagroep1	TATGGATGGACCCGCGGC	4.58594	31.7098	18.8415	6.80656	24.0163	30.3645	25.3217	33.674	29.2017	47.8831	3.29852	26.5067	15.9242	32.0825	13.0265	30.6479	19.0789	16.5344	35.5418	37.7126	8.88736	4.66327	10.7171	21.341	16.8849	26.0231	26.9622	33.9965	21.5095	8.92495	21.5055	31.6696	17.7473	16.4576	30.1817	16.5831	34.5313	38.5291	19.7278	29.2487	32.6135	16.1503	9.4163	30.0826	42.0893	31.3063	27.441
o1354	16S-Cagroep3	AACTGGGGAAGGTCATTGGA	0.368803	1.11469	1.35478	0.43578	0.888412	1.25205	1.27056	1.34426	1.25028	1.2328	0.554736	1.05814	1.21052	1.05378	1.31175	1.41915	0.853981	1.06518	1.03138	1.17912	1.46789	1.22949	0.824964	1.27394	1.20211	1.203	1.24365	1.46917	1.67871	1.15692	1.44292	1.00758	1.07795	1.01585	1.33138	1.32325	1.40122	1.31519	1.14239	1.20074	1.13304	1.09725	1.27105	1.16169	1.20052	1.55091	1.47424
o1355	16S-CamCon	AGAACTGCTTGGGAAACTGG	0.865489	2.00836	1.29285	1.13731	1.56292	1.17784	1.71921	1.74549	1.38082	1.28658	0.636239	1.4183	0.976653	1.4457	2.28647	2.89835	1.48748	1.53688	2.24051	1.76498	1.24693	1.17791	1.05741	1.41705	1.19131	1.23992	1.30289	2.37367	1.70975	1.84366	2.00381	2.51627	2.73213	1.8056	1.25458	2.12581	2.01739	1.20997	1.2007	2.1398	1.27784	1.58296	1.96862	2.13167	1.12114	1.22343	1.6776
o1356	16S-CamGra	ACCTATTGCGAAGGCGATCT	1.03445	1.98413	1.91132	1.06154	1.92594	1.28995	3.06909	1.51926	2.00957	1.80247	0.786724	1.91443	1.02177	2.17737	1.88687	2.71323	1.95344	1.40692	2.30653	3.74566	2.09315	1.55887	1.26714	1.77959	2.39426	2.60162	1.80368	2.8629	1.44522	2.67995	2.46376	2.32472	3.86125	2.4137	1.77577	2.73754	2.33705	1.41838	1.54128	2.74287	1.91823	1.85424	3.47376	2.01499	1.91583	2.22229	1.62354
o1357	16S-CamOral	CCATAGTGGAGGACAACAGT	0.419251	1.12305	1.30401	0.422665	1.17967	1.36922	1.15053	1.03007	1.00103	1.44788	0.597935	1.18694	0.8725	1.11519	1.40174	1.11711	1.59299	1.51423	1.17719	1.46113	1.44255	1.35062	0.988576	1.47506	1.06731	1.05269	1.38915	1.3676	1.17803	1.22424	1.53496	1.68044	1.20239	1.67611	1.30566	1.5531	1.41137	1.0562	1.18315	1.21829	1.39769	0.855182	1.166	1.00341	1.33554	1.20487	1.38461
o1358	16S-CamSho	CTTGCCCATTACTAAGGGAC	0.462064	1.06503	1.34365	0.445998	1.32157	1.33078	1.03253	1.27235	1.05876	1.26562	0.525918	1.18049	1.11056	1.07508	1.2419	1.18555	0.895463	0.919385	0.980284	1.32792	1.22943	1.33255	1.19823	1.06222	1.13327	1.04739	1.07198	1.46756	1.55594	1.44431	1.37889	1.41767	1.79139	1.21792	1.31659	1.32395	1.13306	1.0229	1.3747	1.08188	0.923568	1.17024	1.02556	0.831472	1.02322	1.28378	1.17114
o1359	16S-CapGin	AACTGCGGTGGTGAAAGATG	0.899279	5.38399	2.91729	0.628206	6.65493	2.75336	1.90877	4.04811	3.57891	2.77111	0.636281	1.54735	3.45483	4.34591	3.2683	1.57753	3.85639	2.37753	1.90364	2.96891	1.34686	1.18958	1.97153	2.31085	3.56719	4.1939	3.54169	3.85287	2.34564	1.41037	5.10139	1.70036	1.87619	8.50901	1.33383	5.72994	2.71671	5.28036	1.61988	2.98569	2.73338	1.9873	2.30103	16.2078	7.01782	6.28578	1.54584
o1360	16S-CapGroep1	GAGCAGGCGCGAATCTATAA	0.320338	0.931577	1.19889	0.439313	1.17976	1.0137	0.979162	1.10556	1.45106	1.01733	0.508193	1.00686	0.955665	1.22822	1.10691	1.13478	1.08512	0.843302	1.18257	1.25324	1.38824	1.34204	0.797858	1.12347	1.04301	1.01163	1.13629	1.33919	1.42143	1.42979	1.23137	1.42294	1.1313	0.978082	1.23778	1.66241	1.3327	1.24333	1.0183	1.08056	0.937228	1.13632	1.06812	1.07412	0.934494	1.37441	1.06554
o1361	16S-CapGroep2	AGGGGTGAAAGGTTTCAGCT	1.7041	9.2641	8.02415	1.01375	14.1101	7.33472	8.35282	7.48996	2.63307	6.37242	5.32214	3.38695	9.37166	12.2035	7.03049	10.4783	4.39582	17.265	5.71847	12.3449	1.50206	3.60299	4.04987	4.16868	19.9528	10.8415	16.0569	7.56425	5.91967	15.4641	7.9882	2.17546	9.10574	15.5948	4.8674	7.00192	8.0867	7.56769	15.0939	7.40296	6.74443	5.20419	8.13254	15.8946	12.8573	10.0129	6.065
o1362	16S-CapOch	AGCTCTGGTGGTGAAAGATG	0.317109	1.03763	1.02074	0.438034	1.05713	0.933437	0.976403	0.878231	1.08183	1.06009	0.555855	1.57321	0.868804	0.926736	1.13768	1.11368	0.980162	0.963041	1.0735	1.66453	1.07566	1.50507	1.38437	1.05096	0.952795	1.09697	0.957935	1.18185	1.28437	1.12434	0.941976	1.43281	1.41291	1.23175	1.22752	1.74487	1.2502	1.00587	1.147	1.07647	1.22163	0.965381	0.990014	1.35712	0.937822	1.01727	1.25933
o1363	16S-Capspu	ACATAGGGATAGCCCGAAGA	0.659638	2.40354	1.98218	0.541356	2.26337	2.24958	1.26852	1.42871	1.59941	1.95254	0.891155	1.39075	1.67514	1.37639	1.54301	1.53124	1.07468	1.52277	1.24939	1.94443	1.35944	1.31547	1.32709	1.51774	2.22028	1.47873	1.95217	1.44578	1.6565	1.44557	1.77029	1.80586	1.69039	2.00992	1.56233	2.09657	1.66361	2.11224	1.5438	1.39254	2.68778	1.97176	1.32041	1.72652	2.11015	2.82832	2.11426
o1364	16S-CarGroep	ACTGACCGCTATGGAGACAT	0.312599	0.956402	1.45892	0.433685	1.55018	1.23492	1.00932	1.037	1.1921	1.08701	0.451985	1.04443	0.694353	1.4385	1.03173	1.04139	0.86956	1.00971	1.11162	1.02368	1.02105	1.11342	0.914848	1.57191	1.0464	1.08832	0.967692	1.11008	1.20042	1.13169	1.19527	1.10786	1.34302	1.46577	1.21734	1.56298	0.996597	0.826414	1.09661	1.0925	1.31156	0.952784	1.22766	1.13399	1.19104	0.651025	1.53431
o1366	16S-CarSpB	AAGATGAGCCCATGTCGGAT	0.430879	1.1686	1.12394	0.436903	1.26898	1.16258	1.25023	1.2723	0.950236	0.990709	0.593713	1.15321	1.31758	1.24965	1.04012	1.41357	1.25288	1.2445	2.26477	3.82305	0.987738	1.31695	0.87626	1.35944	2.43903	1.32033	1.19606	1.05416	1.33877	1.26346	1.77109	1.55491	4.09816	1.97585	1.49111	2.02889	1.87147	2.38374	1.21331	2.72808	1.51618	1.20347	1.2803	1.24678	1.39527	1.39048	1.50481
o1367	16S-CatMor	AAAGCCTACCAAAGCGACGA	2.1081	2.30471	2.02689	0.976114	1.96364	1.54556	2.00692	1.60267	1.63785	1.48734	1.2503	2.83457	1.60771	2.09699	1.71224	1.83989	1.72535	1.99671	1.38253	2.0925	1.79663	1.70918	2.2928	1.33475	2.27781	3.08548	1.94756	1.85414	2.03862	1.4353	1.7713	2.39211	4.30203	1.9467	1.67159	1.79274	2.66922	2.45955	2.22625	2.12291	2.35519	1.4916	1.59077	2.42892	1.49169	1.63505	2.25333
o1368	16S-CatOral	AACAATCTTAGTGGCGGACG	0.350121	1.83079	1.37872	0.708634	1.60052	1.17112	1.68006	2.15435	1.76354	1.75269	0.887517	2.07234	1.5507	1.79487	2.09792	1.9052	1.42072	1.74516	1.53485	2.3727	1.41569	1.54841	1.00199	1.47748	2.3268	2.06163	1.75312	1.4938	3.02163	1.92426	2.29717	2.1072	2.37719	2.01328	1.84817	2.2375	2.20127	1.84478	1.60831	2.05219	1.4377	1.70834	1.5749	3.60764	1.36852	1.86738	1.8363
o1369	16S-Clgroep1	CCTAGACTTGACATCTCCTG	0.291571	1.15006	1.02143	0.435176	1.11098	1.02586	0.993367	1.05498	1.09055	0.783084	0.53329	0.955905	1.17822	0.811272	1.26463	1.28913	0.986532	1.04986	0.935162	1.16894	1.11373	1.20706	0.900603	1.09658	1.17752	1.10208	1.25508	1.1643	1.4745	1.64746	1.58203	1.39659	1.54826	1.25676	2.15888	1.47976	1.13647	0.995169	0.928295	1.18292	1.1829	1.01441	0.985864	1.16514	0.909575	1.26675	1.24027
o1370	16S-Clgroep2	AGATGGACCCGCGTCGCA	1.48881	3.28913	2.61286	1.73356	2.64623	4.47362	2.62706	2.36388	6.12758	5.05176	0.644683	4.38102	3.67148	4.43682	1.96412	2.07851	5.47009	4.76648	2.93916	2.87447	2.85796	3.56749	2.20211	2.87038	4.81138	5.56875	4.09853	11.2364	3.23803	2.4775	4.38664	5.83965	4.14023	6.22544	4.03969	2.59965	4.59608	3.8202	5.2695	2.6557	3.06127	3.51651	2.63124	5.50172	6.05536	5.25001	3.42997
o1371	16S-Clgroep3	GCAACCTGCCTTGTAGAGG	0.292383	0.870647	1.29738	0.393476	0.821209	1.11642	1.37871	1.09034	0.935995	1.37519	0.404142	1.06939	0.811592	1.04581	1.18876	1.69612	0.907035	1.54351	1.12072	1.22545	1.66678	1.19337	0.902588	1.1314	1.01543	1.15341	1.27805	1.83943	1.24371	1.49642	1.06428	1.41079	1.38882	1.27198	1.30684	1.5543	1.34902	1.01511	1.05289	1.11109	1.17075	1.26369	1.45876	0.954326	0.957102	1.193	0.953855
o1372	16S-CloLit	ACCTTTCGCATGGAAGGATC	0.299796	0.877075	1.1616	0.381932	1.01223	1.22799	1.04849	1.17208	0.964	1.24798	0.52138	0.944434	0.892904	1.32399	0.759206	1.53265	0.858775	1.14254	1.2091	1.17398	1.15355	1.49532	0.936289	0.881521	0.864402	0.65497	1.15058	1.51744	1.5718	1.69909	1.55398	1.45342	1.4825	1.51909	1.50685	1.27779	1.00219	0.944016	1.05422	1.36259	1.09171	1.07275	1.04828	1.02536	1.01781	1.2079	1.44659
o1374	16S-Corbac1	AGCCGTAAACGATGGACGC	2.33626	16.8143	3.95457	1.20454	3.01041	5.54058	8.9585	5.72115	14.2551	7.92924	2.94306	13.6028	8.66592	9.28545	7.25397	12.8042	10.6873	5.86003	10.7282	2.51239	3.82477	2.36884	3.24887	3.88978	5.62732	8.18079	5.86312	8.77548	7.32459	2.57621	7.61706	13.1709	8.81848	9.02924	8.37283	9.26661	8.58566	6.18472	5.72837	4.43359	6.10766	6.15792	20.5436	10.5411	7.14985	8.94686	9.12553
o1375	16S-Corbac2	TCACACCACCCGAGTCGT	0.348232	1.01309	0.885528	0.514091	1.2902	0.971745	0.913648	1.21439	0.670392	1.30691	0.602916	1.17841	0.838114	0.804594	1.22451	1.03263	1.15528	0.918619	1.64249	1.40887	1.32721	1.25882	0.97475	1.21916	1.06482	0.971314	1.24261	1.53626	1.22599	0.973832	1.52241	1.26456	1.56655	1.26369	1.33655	1.59102	1.41864	0.994508	1.22559	1.05295	1.1342	1.03691	1.1054	1.0842	1.08088	1.10302	1.44016
o1376	16S-CorDur	AAAGCCTTATTGCGGTGTGG	0.292473	1.14796	1.23309	0.383124	1.17126	1.25244	1.06904	1.02403	1.15014	1.07255	0.524504	0.960062	1.12968	1.1933	1.32497	1.07964	1.28102	1.00221	1.05032	1.05662	1.38872	1.41707	0.893314	1.0755	1.14001	0.939577	1.18068	1.4217	1.6507	1.30867	1.5743	1.34443	1.29899	1.50413	1.10076	1.64215	1.29315	0.990935	1.12818	1.09227	1.05678	1.34608	1.23356	0.887381	0.70137	1.11916	1.08045
o1377	16S-CorExi	AATACGCTTTGCCTTGACGG	0.323629	0.945598	1.91748	0.417936	1.13273	1.1497	1.08532	1.27622	0.79863	1.60144	0.546679	0.848988	1.051	1.05589	1.40282	1.3058	1.52924	0.872804	0.831045	1.31361	1.38641	1.48827	0.901182	1.21375	0.741432	1.14543	0.980319	1.1142	1.10931	1.11582	1.45132	1.35369	0.953709	1.51075	1.07498	1.21592	1.04909	1.19149	0.917054	1.40527	1.12505	1.13282	1.07548	1.39435	0.913089	1.06857	1.36036
o1378	16S-CorOral	AACTCCTTTCGTTAGGGACG	0.42251	1.26278	1.27876	0.436613	1.37817	0.945418	1.68532	1.55853	1.09526	1.30191	0.775146	1.19604	1.12639	1.29701	1.34856	0.961079	1.15506	0.996394	1.57966	1.54203	1.03829	1.24344	0.877477	0.914998	1.66462	1.19887	1.26972	1.65407	1.35838	1.3542	1.67108	1.47767	1.80556	1.57622	1.30682	1.28772	1.78601	1.48482	0.954335	1.28278	1.24696	1.19305	1.1255	1.04508	1.5526	0.867547	1.81395
o1380	16S-Crearc	CTGGTGTCAGCCGCCGC	0.488188	1.13613	1.11703	0.460672	0.976765	1.10581	0.997151	0.981899	1.07758	1.33129	0.654908	1.07064	0.858927	1.2677	1.39065	1.28159	0.966647	0.843224	1.58619	1.52871	1.21385	1.01766	0.758076	1.07761	1.20738	0.924147	0.988839	1.75235	1.3242	1.41271	1.37213	1.41537	1.52064	1.07198	1.14523	1.38206	1.137	1.0086	1.12137	1.05769	1.03321	0.839215	1.11442	1.13793	1.05116	1.15007	1.4948
o1381	16S-Cyabac	CCCCAGTAGTCCTAGCCG	0.2868	0.914623	1.01283	0.462855	1.25266	1.33909	1.04119	1.02208	0.868868	1.19329	0.59021	1.26312	0.936762	1.08704	1.2649	1.3335	1.0728	0.929276	0.955532	1.21481	1.03558	1.19819	1.13322	1.09784	1.03001	1.17542	1.0781	1.25899	1.17883	1.27592	1.10118	1.13172	1.5406	1.39061	1.18334	1.09005	1.30726	0.832459	1.15238	0.961867	1.06077	0.936442	1.06716	1.05877	0.926496	1.29421	0.783073
o1382	16S-DefThe	AAAGGTCCAGGCAGTAACTG	0.414457	0.956251	1.18052	0.371197	1.17254	1.20055	1.1455	1.10249	1.02455	1.17486	0.631449	1.44149	0.914224	1.46227	1.9816	1.47299	1.12121	1.43711	1.05586	1.39492	1.01869	1.04976	0.764572	1.04464	1.44092	1.34128	1.27167	1.34386	1.74317	1.45099	1.27813	1.36695	1.34369	1.42879	1.78161	1.7422	1.80847	1.56436	1.35866	1.16095	1.38933	1.46297	1.48545	1.32099	1.29745	1.70939	1.14246
o1383	16S-DerOral	AACCCAACGCTTAACGTTGG	0.341766	1.12098	0.860002	0.367291	1.01478	0.937329	1.30923	1.05387	0.685426	1.12023	0.564924	0.940999	0.936181	1.04372	1.14642	1.25918	1.22243	1.02894	1.21749	1.19181	0.961496	1.83432	0.782302	1.16179	1.22491	1.17932	1.2117	1.64209	1.1182	1.13382	1.35284	1.17386	1.51988	0.954357	1.45338	1.16838	1.27196	1.09094	1.15462	1.52145	1.13	1.06196	1.18182	1.21978	1.08507	1.12277	1.39
o1384	16S-DesGroep	TGGGTTTGACATCTGGGGAA	0.300205	0.623531	1.04096	0.341206	1.33286	0.803831	1.05278	1.11322	1.51659	1.40308	0.440023	1.28123	0.902822	1.16162	1.1697	1.24924	1.21637	1.17986	1.23389	1.05094	0.972131	1.43569	0.809241	0.944872	1.01311	1.06804	0.843965	1.09569	1.75926	1.18545	1.40553	1.35106	1.242	1.1669	1.62667	1.44868	1.09378	0.894588	0.713774	1.09183	0.953132	1.45685	1.14937	1.18036	0.883666	1.02094	1.3357
o1385	16S-DesOra	AACTGCACTTGAAACTGCGG	0.33639	1.27124	1.06998	0.471195	0.891273	0.90483	1.0288	0.939415	1.04397	0.992208	0.684944	1.18612	0.810788	1.21561	1.35876	1.19975	0.669694	0.934733	1.15046	1.47216	1.07292	1.36006	0.884256	1.00476	0.852565	0.910088	1.01852	1.00225	1.21989	1.14172	1.12596	1.20681	1.66548	1.32839	1.10272	1.5067	1.11007	0.949144	1.2069	1.22249	1.20315	1.05638	0.968841	1.1199	0.938705	1.26545	1.31144
o1386	16S-DesOral	AAAGTGGGTGGTGCCTTCTT	0.43426	1.19268	1.21458	0.412893	1.36891	1.22563	1.14441	1.12837	1.04287	1.20575	0.51456	1.076	0.98988	1.00313	1.10628	0.717186	0.967845	0.991597	1.30442	1.1765	1.15351	1.54229	1.03514	1.06208	1.22638	1.30583	0.961635	1.48634	1.1117	1.47443	1.1852	1.03217	1.34502	1.2819	1.22255	1.30768	1.07548	0.864397	0.991325	1.45781	0.748648	1.05428	0.935329	1.02567	0.830065	1.21291	1.59481
o1387	16S-DiaGroep	CAGACGGAAACGACTGCTAA	0.983295	1.5966	1.45779	0.365934	1.4176	1.60773	1.73956	1.61736	1.76056	1.51343	0.477655	1.32311	1.86927	4.41297	2.99288	2.2655	1.64828	2.39249	2.53532	2.1524	1.8784	1.35176	1.59758	1.7325	1.84963	2.04399	2.21826	2.45954	1.27867	1.94077	1.84995	2.30136	2.70726	2.56809	1.47993	3.90487	2.05848	1.58715	1.38791	1.8574	1.46496	2.14989	1.35294	2.58447	2.72048	1.59463	2.02484
o1388	16S-DiaPne	AAAGGGTGGCCTCTACAAGA	0.338273	0.959699	1.28255	0.459372	1.20098	1.02723	1.08333	1.07767	0.999068	1.54378	0.53175	1.17902	1.27897	0.937469	1.31711	1.4088	1.26014	0.811259	1.65293	1.18922	1.40497	1.11275	1.00851	0.949598	1.13999	1.22033	1.23051	1.53855	1.47696	1.5032	1.19318	1.29331	1.34355	1.29874	1.2601	1.24989	1.46407	1.22145	1.09645	1.00627	1.26283	1.02904	1.31403	1.28136	0.949057	1.23273	1.11053
o1389	16S-EcGroep2	GAAGTCGCGAGGCTAAGCT	0.31517	0.984413	0.963337	0.375066	1.249	1.34117	1.02612	1.20044	1.15533	1.11577	0.477532	0.987562	1.18278	1.44485	1.18499	1.09841	1.04513	1.26599	1.10669	1.2979	1.4138	1.1851	0.858413	1.03547	1.0133	0.998071	1.23726	1.25463	1.43259	1.24332	1.6378	1.23438	1.54724	1.32811	1.1235	1.58254	1.16954	0.985473	1.08462	1.1902	1.72265	1.01569	0.840749	1.18668	0.775771	1.14625	1.31627
o1390	16S-EcGroep3	GCTTCTCTCAGTTCGGATTG	0.269219	0.57223	0.708573	0.493311	1.24376	1.08077	1.22851	1.07781	1.10986	1.24416	0.539503	1.02262	0.966231	0.916576	0.935427	1.07497	1.26602	0.81171	0.883889	1.17967	1.19603	1.15461	0.88357	1.21189	1.13941	1.11407	0.765169	1.21844	1.07016	1.18053	1.25646	1.123	0.878793	1.24228	1.34339	1.49864	1.20483	0.814831	0.997161	1.06682	1.17948	1.15636	1.02122	0.998162	1.00059	1.17639	1.57864
o1394	16S-Entero1	TGGAGGTTGTGCCCTTGAG	0.345995	1.02586	1.14438	0.38416	0.91634	1.04566	1.28517	1.01512	1.05111	1.15555	0.544902	1.00204	1.10898	1.26995	1.15952	1.39093	0.842899	0.826759	1.11486	1.10554	1.04403	1.09439	0.853574	1.24494	0.931551	0.908987	1.04275	1.41607	1.08778	1.24366	1.02505	1.43651	1.27633	1.23736	1.0651	1.25486	1.13464	0.897622	1.12164	1.13856	1.33701	1.21013	1.08134	1.03458	0.826212	1.03804	1.32492
o1395	16S-Entero2	CCTACTCTTGACATCCAGAGA	3.56106	3.61116	4.00999	2.5684	5.18717	2.94926	4.51583	9.48991	3.07513	5.75928	4.94395	7.79963	5.15077	3.5766	4.81642	6.09687	6.99089	6.76893	7.99773	17.3958	3.96844	7.52424	2.16704	8.00076	13.2155	9.03672	5.79096	5.56498	3.43375	4.64908	5.32675	4.09374	3.28905	4.5905	4.58786	7.00701	3.05615	3.1586	8.71262	7.28523	2.98754	2.96255	7.54257	7.25561	1.93789	7.13104	4.66828
o1396	16S-Entero3	CCTGGTCTTGACATCCACAG	0.378071	1.22901	1.05472	0.534626	1.27398	1.24035	1.46274	1.1446	0.970174	1.19486	0.727736	1.22132	1.32865	1.24662	1.41687	1.4552	1.69599	1.40687	1.2709	1.12639	1.17512	1.3361	1.03518	1.35027	1.15413	1.26717	1.578	1.29675	1.46098	1.7123	1.49553	1.47481	1.55512	1.06407	1.72846	1.47261	1.28612	1.2373	1.08323	0.85239	1.68247	1.64942	1.37553	1.11595	1.1734	1.29538	1.18129
o1397	16S-Entero4	AAACTGGCAGGCTTGAGTCT	0.35154	1.00356	1.05582	0.358658	1.00562	0.901007	0.906665	1.1736	1.16328	1.295	0.681563	1.53566	0.939978	1.14825	1.37982	1.3533	1.31908	1.0124	1.05505	1.35724	1.35115	1.26657	0.904704	1.06127	1.18739	1.09359	1.30475	1.73502	1.37782	1.72346	1.38384	1.30531	1.58537	1.28256	1.29929	1.86549	1.37018	1.22823	1.30612	1.3849	1.44532	1.11017	1.29598	1.4051	1.00541	1.29085	1.57275
o1398	16S-Entero5	GGAGGGGGATAACTACTGG	0.403151	0.914883	1.436	0.485809	0.963593	1.10171	1.09485	1.55873	1.18849	1.53195	0.60397	1.20781	1.28463	1.18959	1.39152	1.36441	1.20358	1.66977	1.21533	1.39927	1.15927	1.14904	0.99855	1.20094	1.41476	1.31406	1.16298	1.42319	1.54079	1.51253	1.49152	2.01555	1.5767	1.71917	2.03746	2.14352	1.87472	1.30537	1.34947	1.79287	1.1985	1.54809	1.64179	1.60573	1.4781	1.58738	1.75431
o1399	16S-EntFae	AAGAGTGAAAGGCGCTTTCG	0.326404	1.04211	1.05398	0.345712	1.19463	1.19143	1.14065	1.30462	0.762844	0.965002	0.486947	1.07622	1.11001	1.02002	1.42725	1.596	1.15398	1.07994	0.968976	1.20671	0.98578	1.12271	0.817904	1.17132	1.10247	0.851245	0.822492	1.22241	1.44318	1.30259	1.50881	1.57208	1.35726	1.4163	1.32937	0.936057	1.26821	0.834739	0.954022	1.57473	0.882184	1.24001	1.32447	0.815959	0.822997	0.682915	1.35051
o1400	16S-Epprot	GGGTAAAATCCGTAGAGATC	2.00659	2.75371	2.31125	2.75505	2.6034	2.10568	3.48367	2.99021	2.99917	1.60919	0.991753	2.40532	1.55381	2.36814	3.43368	4.85347	3.00828	3.68188	3.94751	2.25122	1.65831	1.57965	1.10005	2.20883	2.51431	2.55343	2.10081	4.83846	3.23975	2.45487	2.65405	3.69888	4.91213	3.36566	2.07371	4.37331	3.17286	1.81687	2.45065	2.60097	2.06731	3.48017	3.6559	2.52214	1.94683	3.77633	2.25357
o1401	16S-EryLit	ACTGGATGGCTAGAATCCTG	0.225768	1.08419	1.07354	0.318473	1.04806	1.31773	1.05988	1.76273	0.915583	1.84184	0.516983	1.15189	1.09731	1.18162	1.09547	1.33638	1.25584	0.785518	1.27085	1.19122	1.07925	1.25504	1.01447	1.12151	0.939836	0.833675	1.21761	1.09781	0.985625	1.37716	1.22129	1.57921	1.52565	1.05636	1.28835	1.91792	1.23366	1.25887	0.91963	1.09158	1.11729	0.980951	1.01695	1.27065	0.962146	1.09755	1.34806
o1402	16S-EsCol1	AGTTTTCAGAGATGAGAATGTG	0.354469	1.02375	1.31328	0.375994	1.28841	1.04801	1.0116	1.23444	1.08464	1.34765	0.586367	0.948408	1.23809	1.23203	1.30254	1.32517	1.19418	1.02838	1.59309	1.30195	1.10925	1.30384	0.724572	1.11386	0.878003	1.12259	1.11053	1.56149	1.02394	1.2703	1.27151	1.45262	1.22739	0.946308	1.3356	1.43157	1.04293	0.863985	0.942044	1.47937	1.45705	0.723506	1.12013	1.05356	0.910205	1.31966	1.37493
o1404	16S-EubGroep1	AACGCAATAAGTGTTCCGCC	1.18083	2.6338	1.88123	1.02329	2.16533	3.39444	2.76106	3.03906	3.16864	2.05699	0.613386	2.70712	3.58367	4.82942	2.78966	3.30113	3.63074	2.67726	1.8128	4.27477	1.26137	1.5218	2.10469	2.09691	3.60492	4.59132	2.82831	4.1387	2.99164	2.28481	4.35649	4.52837	4.49629	3.60674	2.89726	2.78903	5.15263	3.81272	3.06897	4.89328	3.39641	5.92452	3.34724	4.59954	3.94279	5.70134	4.37477
o1405	16S-EubGroep2	AGCCACCCGAAAAGGTGATT	7.62866	4.3013	1.74517	1.88089	5.61374	9.27943	1.53684	7.4803	3.1057	3.0893	0.62814	12.7393	4.27965	11.8603	1.82789	1.52773	13.2675	3.85507	1.76519	1.17475	8.73519	19.3272	4.03918	4.33032	2.81797	12.2985	8.55636	3.69345	2.81703	2.71771	7.21348	14.6442	6.75146	5.65474	7.62571	3.66689	3.03344	3.30371	8.21319	3.27683	3.05451	6.5085	1.17707	15.7151	9.86161	10.7463	3.25451
o1406	16S-EubGroep3	TCTTTCGGGACAAGGGATAC	0.401321	1.19057	1.38519	0.601187	1.35688	1.42952	1.32345	1.06725	1.39734	1.25101	0.636258	2.05513	1.21634	1.66915	1.81059	1.09833	1.677	1.74025	1.15552	1.23409	1.56819	1.41114	1.7362	1.43594	1.16222	1.04782	1.58391	1.64856	1.39407	1.37498	1.57783	1.96123	4.03126	1.89964	1.57427	2.71748	1.73504	1.40431	1.7585	1.5135	1.48999	1.5549	1.60015	1.81734	1.22645	1.29733	1.68291
o1407	16S-EubOral	AAACTTTTCGGTGCCGAAGC	0.353683	0.937151	1.35329	0.322801	1.21781	0.857577	1.02704	0.910716	0.995385	1.17465	0.501417	1.03894	0.875734	1.07913	1.40284	1.29482	1.07329	1.04113	1.02832	1.18641	1.21016	1.39914	0.992738	1.24929	0.648441	1.19412	1.38398	1.2016	1.23439	1.48488	1.05218	1.2597	1.33624	1.5256	1.03805	1.64015	1.34691	1.13877	1.00563	0.982567	1.12506	1.01584	1.05271	1.30885	0.865204	1.41574	0.902301
o1409	16S-EuGroep1	TGGGGAGTATGCACGCAAG	1.05712	1.40075	1.05801	0.680661	1.73774	1.49901	1.34698	1.23504	1.58362	1.41817	0.730136	1.67549	1.01739	1.71751	1.44588	1.59029	1.17445	1.54912	1.26207	1.49327	1.40002	1.36292	1.0795	1.47356	1.36515	2.09104	1.70334	1.51291	1.38677	1.54677	1.70557	2.19334	1.73039	1.42697	1.74769	1.54416	1.73048	1.59686	1.76317	1.34312	1.38794	1.59438	1.62611	2.37113	2.00016	2.11586	2.09881
o1410	16S-EuGroep2	CACGTACTACAATGGCAGTC	0.390862	0.929932	1.20572	0.378723	0.731185	0.99933	0.939277	1.32995	1.20673	1.1759	0.528446	1.02182	0.568456	1.17908	1.28689	1.31968	0.829383	1.02213	1.34008	1.06564	1.15989	0.942474	0.803711	1.01289	1.05805	1.17201	1.13259	1.34768	1.34915	1.45732	1.04091	1.21737	1.4026	1.20576	1.51078	1.21527	1.18178	1.03264	1.08579	1.01378	1.31142	0.954639	1.36918	1.12664	0.903019	1.33592	1.19311
o1411	16S-EuGroep3	ACGCAATAAGTGTTCCGCCT	1.33312	1.65965	1.68654	0.954691	2.09039	2.29221	2.01939	2.11331	2.51909	1.55576	0.713677	2.45192	2.46775	3.87816	2.92812	1.87672	3.03733	3.5131	1.83004	3.36877	1.6047	1.41602	1.68191	1.93661	3.44583	4.38932	3.62706	2.75123	2.29387	1.85685	3.40441	3.60827	4.46308	3.06589	2.21218	2.83861	3.98618	3.12634	2.83566	2.5869	2.43412	4.76868	2.49621	3.44873	3.50712	4.14935	2.09188
o1412	16S-Euyac	TGCATGGCCGCCGTCAG	8.57509	1.50625	1.41692	0.610558	1.76561	1.84368	1.33891	1.80874	1.11516	1.34589	0.937625	2.95182	1.55067	3.16095	2.02494	1.32903	2.30746	2.76943	2.91825	1.63224	5.23851	2.54248	2.05146	0.995288	1.24494	1.99183	3.40742	1.71142	1.54978	2.38042	2.18158	2.18446	2.06194	2.47647	2.80697	2.20575	2.29231	1.48877	1.48203	1.76139	2.29087	2.55107	1.35297	3.22987	1.81584	2.52358	2.7993
o1413	16S-Fermic	GACACGGTCCAGACACCTA	2.14849	1.9707	2.43942	4.95541	1.58095	2.34468	1.87377	1.72875	1.39498	1.98144	10.3024	1.3038	1.47245	2.25172	1.6921	2.31988	1.52334	2.12756	1.55703	2.31399	2.09927	1.85564	1.13999	1.47561	1.95143	1.80016	2.16449	2.07733	2.37588	1.88915	2.41351	2.51195	1.54318	1.75107	2.03496	2.3545	2.19889	1.59686	1.56878	2.85155	1.9414	1.79992	2.10805	2.62867	1.44458	2.39827	2.44665
o1415	16S-FirOral	ACGGAATGGCAAGTCTGAAG	2.93428	3.03429	10.1511	10.9504	10.2716	7.69788	10.8283	11.9793	14.6621	6.02623	1.67714	16.0366	9.73953	10.0607	3.2325	7.54266	16.861	15.0494	3.19161	14.8733	7.1389	25.3949	4.03746	21.0548	13.7338	21.2911	7.56229	13.0377	5.92166	10.174	11.8833	6.94713	18.1347	23.6533	8.41163	10.6162	11.264	10.7595	16.6572	4.94094	7.94962	13.7962	4.91689	15.1979	11.4403	14.0024	12.8284
o1416	16s-FleOral	CATGCGGCTTAACCGTGTTA	0.347734	0.832623	1.07589	0.524937	1.16263	0.971785	1.28284	1.28287	0.991181	1.38496	0.519698	0.990641	0.814898	1.22248	1.15547	1.23956	1.4051	0.827778	0.995441	1.1623	1.25596	1.56658	0.861629	1.0018	0.871512	1.40191	1.16617	1.11312	1.43872	1.38303	1.16089	1.09385	1.46314	1.50067	1.42629	1.66747	1.39595	0.901965	0.9958	1.27457	1.07301	1.03426	0.916061	0.958432	1.05091	0.949108	1.27744
o1417	16S-Flvbac	TGAGGTGTCAGGTTAAGTCC	0.404059	1.0222	0.850573	0.373448	1.09738	0.834134	1.05409	0.943138	1.04932	1.06242	0.470631	1.27087	0.96574	0.94255	1.17669	1.49209	0.915225	1.23815	1.11466	1.16151	1.13487	1.26932	0.849219	1.21396	0.829769	1.50599	1.10932	0.959061	1.25143	1.62776	1.32899	1.20846	1.4011	1.27606	1.29259	1.24154	1.30081	1.05292	1.12447	1.46269	0.978409	1.11138	1.11833	1.05076	0.879016	1.19261	0.801717
o1418	16S-Flxbac1	CGTGAAGCTGGAATCACTAG	0.31746	0.78572	1.15605	0.332818	0.847215	1.09832	1.09664	1.01129	1.18062	1.15818	0.556625	1.05319	0.957484	1.09808	1.09044	1.08371	1.05244	0.985552	1.23086	1.31247	1.1663	1.24872	0.732889	1.07366	0.895417	0.925396	0.765149	1.38374	1.26459	1.49397	1.1492	1.17639	1.19421	1.50162	2.2263	1.96102	1.23788	0.931598	0.918842	1.08408	1.38114	1.15195	1.03527	1.08378	0.894795	1.24891	1.36686
o1419	16S-Flxbac2	GCGGGGACGACGTCAGG	0.318162	0.685779	1.17353	0.459645	1.10021	1.09628	1.04718	0.71206	1.28244	1.15824	0.483637	1.22103	0.757371	0.891904	0.983426	1.30507	1.0048	0.803946	1.09626	1.16341	1.16847	1.36971	0.888651	1.11091	1.09202	0.811971	1.10425	1.09047	1.25611	1.30266	1.30619	1.08278	1.23148	1.26592	1.29017	1.63996	1.20868	1.15172	1.02338	1.45414	1.08056	0.920057	0.956335	1.12182	0.847103	1.35291	1.13114
o1420	16S-FuGroep1	AAGCGCGTCTAGGTGGTTAT	21.9954	16.8104	16.0211	13.3206	20.1513	29.615	22.5623	26.0059	8.46765	15.5827	5.03686	17.038	19.1092	29.6288	14.9177	6.08519	38.2123	33.3349	10.013	24.6591	25.4329	49.8749	18.3539	22.3983	29.7071	36.3147	20.5322	17.7203	45.4813	12.5513	11.3269	18.5796	14.9707	40.7981	13.9512	13.5807	22.445	25.7023	29.4399	18.2757	16.8519	32.8191	11.1677	25.0502	23.9118	17.2405	13.2285
o1421	16S-FuGroep2	ACGCGATAAGTAATCCGCCT	17.2915	36.4292	21.8513	16.0768	40.0937	42.724	39.9836	26.5859	22.8538	32.3577	5.73409	36.4057	42.4862	26.6983	21.3259	23.6651	50.4732	51.134	22.6191	29.7998	18.9909	27.7657	17.1388	25.4036	35.891	48.1721	36.2276	27.379	79.6318	20.9514	31.3321	45.8841	28.7385	57.8791	21.4435	22.4445	39.3368	44.4086	49.0498	33.9676	35.1604	40.1728	21.1166	38.8548	48.8461	30.2209	21.6434
o1423	16S-FuNuc	TAACTTCGATTTGGGTGGCG	1.59798	0.748893	1.51018	0.38634	1.14919	1.2618	0.972341	1.18065	1.20984	1.36163	0.540091	1.30566	0.971681	1.06421	1.61102	1.38283	1.25397	1.17343	1.41894	1.54556	1.16259	1.47659	1.02972	1.06223	1.26161	1.66306	1.31743	1.64183	1.67781	1.81911	1.18872	1.35629	1.51477	1.76454	1.41241	1.98643	1.49283	1.19578	1.37634	1.61289	1.22981	1.14613	0.956857	1.19729	1.31993	1.50722	1.41496
o1424	16S-Fusbac	GGCCACAAGGGGACTGAG	52.8922	41.7531	47.3416	26.341	53.2704	49.1994	46.9039	41.1186	60.6616	37.9225	14.8236	49.9445	69.4493	31.7226	24.4118	110.798	59.8136	55.0361	52.2554	32.6714	19.616	31.6425	33.8527	28.9484	39.6816	51.5174	66.074	38.2097	53.6385	35.7044	35.8145	73.5224	54.305	82.6273	47.0765	13.7987	55.1642	50.1501	51.2413	42.847	30.1927	94.3262	16.1335	52.3356	71.0305	39.9844	35.0717
o1425	16S-FusGroep	AAAGCGCGTCTAGGTGGTTA	16.6747	13.9041	13.5467	8.46799	16.2841	20.1397	17.9969	10.4194	6.96272	11.5854	5.44844	10.2806	15.6359	16.952	8.70475	6.15189	32.9591	35.6093	8.97769	16.9484	18.7731	33.0274	14.3374	21.692	11.4115	27.9481	17.6597	11.4063	38.3922	12.5047	10.8376	17.0457	12.83	36.694	10.3147	14.0464	16.0379	25.3758	24.6103	14.6238	13.5165	23.7664	7.18709	13.0173	18.7194	12.0836	12.7135
o1426	16S-Gaprot	TGTAGAGGGGGGTAGAATT	0.33528	0.917603	1.09363	0.413024	1.17791	1.05837	0.93889	1.04474	1.20586	0.965931	0.547614	1.10607	1.20908	1.22284	1.01356	1.23118	1.06752	0.951866	0.90076	1.17421	1.20337	1.44726	0.879364	1.19325	1.23376	1.21054	1.21749	1.35196	1.07143	1.29158	1.13	1.72573	1.43477	8.64668	1.19558	1.76033	1.19962	0.957487	0.959303	1.20995	1.13083	1.24052	1.191	0.975212	1.08016	0.891618	0.839165
o1427	16S-GemGroep1	AAGAGATCAGTGCTGCAGCT	0.966721	13.6359	8.39121	1.94391	7.96702	10.7087	23.7706	7.02911	6.70126	8.57267	0.729771	5.43266	6.87267	16.3081	5.57388	5.63571	6.7399	5.70079	11.3585	11.2567	1.53292	1.90263	1.24073	8.02308	6.07938	8.45898	6.5752	3.40549	4.5761	5.40789	6.81667	7.57642	4.30033	6.32141	5.40991	8.58685	11.9057	24.9763	10.32	30.6438	7.15969	7.09294	8.63941	5.96196	11.0315	4.608	14.5166
o1428	16S-GemGroep2	AAAGAGATCAGTGCTGCAGC	0.676782	12.9015	7.00901	1.75192	6.99031	10.6797	23.5247	10.4914	5.08153	9.10678	0.778524	7.40486	5.48489	21.9543	4.7814	5.37819	5.29999	5.83713	10.0993	8.24503	1.26613	1.50572	1.1486	6.63051	6.63403	7.92088	5.64301	3.77058	5.10774	6.30131	4.85983	7.82304	4.25625	5.40541	4.59921	8.95784	9.6399	17.2086	8.34962	25.2766	7.09148	9.03094	10.1836	5.37273	8.24615	4.24454	15.1281
o1429	16S-GraGroep1	CGGAAACGGATGCTAAAACC	11.1016	24.5417	20.9734	16.7368	18.9574	26.5022	32.3885	19.8318	27.3699	29.2511	5.31793	26.831	16.5089	28.1998	15.6308	23.6738	10.4155	14.8049	22.9049	32.0715	9.31862	5.35271	12.361	20.1416	16.801	20.9326	19.8305	23.8581	13.0157	17.7144	15.9403	15.5877	18.1345	11.4365	18.8633	13.1918	29.2321	24.7782	18.2196	28.3904	22.1306	14.5784	15.9323	15.3597	18.4327	22.8283	32.1466
o1430	16S-GraGroep2	CCATCAGAGGGGGATAACAT	0.549164	2.3553	2.63279	0.45484	2.10503	3.68756	2.51068	2.64854	3.22761	2.68872	0.627999	3.17285	1.82685	2.75978	2.23074	2.64445	1.55249	2.37635	2.37508	3.25793	2.70932	1.73413	2.37143	2.39023	1.84713	2.43795	2.52037	3.48621	2.7754	3.17791	2.5747	2.48719	2.62324	2.33641	2.90715	2.91994	2.78789	2.33809	2.83252	3.05386	3.39112	2.20571	2.04246	2.81066	2.23354	2.40989	3.51096
o1431	16S-HaeAct	CAGAGATGGGTTTGTGCCTT	0.773373	0.998154	1.15074	0.485201	1.04117	1.46248	1.27648	1.12813	0.965344	1.28967	0.615993	1.16159	1.10024	1.13087	1.53797	1.23268	1.02855	0.936196	1.08245	1.37906	1.16656	1.2009	0.818799	1.19296	1.31282	1.19352	1.05825	1.34281	1.11795	1.30998	1.39958	1.40128	1.2148	1.44332	1.6559	1.9513	1.49466	0.991805	1.05202	1.48011	1.21273	1.02845	1.18333	1.27521	0.978165	1.16309	1.11566
o1432	16S-HaeGroep	GACGAGGAAGGTTGTTGTGT	0.48507	12.7461	11.4073	0.475564	8.07578	15.1692	1.74255	1.78206	5.69851	1.29998	0.92399	1.66111	5.31539	1.36473	5.53314	7.30187	1.25807	6.32102	16.4622	3.22806	1.97186	0.979942	1.77516	5.27102	3.80891	1.80176	1.96775	2.26955	2.03733	3.82569	7.52998	1.31573	3.50719	4.61745	5.32686	3.39238	3.19177	1.44801	5.88943	9.56087	14.029	1.36558	1.07615	11.5589	6.37499	20.4194	3.22795
o1433	16S-HaeOral	GACGAGGAAGGTTGGTATGT	0.387119	1.25763	1.19398	0.384223	1.4321	2.63467	1.14391	1.18689	1.33823	1.57864	0.517152	1.0939	1.44966	2.18917	1.23773	1.27006	0.993217	3.55758	1.36463	1.27229	0.941145	1.24104	0.90356	3.35506	2.88616	1.42136	1.1773	2.81381	3.8059	1.59664	2.46542	1.33872	1.28902	1.27635	1.43385	1.3659	1.39077	1.75353	3.00372	1.54481	1.74999	3.5898	1.14075	1.3456	0.882748	1.83177	2.57908
o1434	16S-Halan1	TCCCGCCTGGGGATTACGA	0.519293	0.850288	1.06564	0.633969	0.968068	1.39326	1.27199	1.13609	1.35148	1.35682	0.859644	1.35167	1.34763	1.23199	1.24822	1.49927	0.932198	1.06438	0.932694	1.52904	1.37764	1.45869	0.918471	1.15549	1.36274	1.44358	1.47774	1.79241	1.41293	1.1604	1.15939	1.30659	1.37358	1.35612	1.58747	1.82968	1.58287	0.973102	1.04693	1.47579	1.10994	0.797502	1.31395	1.15858	1.05527	1.35337	1.31109
o1435	16S-Halan2	ACTAGGTGTTGGAGGTTC	0.352919	0.97715	1.30778	0.604264	1.0882	1.0644	1.67566	1.163	1.13097	1.10745	0.427255	1.28776	1.08675	0.974037	0.915556	1.69519	0.880933	1.18138	1.22649	1.2196	1.14545	1.13781	0.889784	0.983612	1.02223	1.28032	1.67585	1.39769	1.3531	1.32265	1.68602	1.40582	1.05556	1.30112	1.34401	1.49345	0.95878	1.15479	1.09626	1.23326	1.42832	0.718001	1.24445	1.10601	0.988528	1.35129	1.17628
o1436	16S-HalLit	AAGTACCGTGCGAATAGAGC	0.287378	0.662174	1.2435	0.390742	1.07251	1.05575	0.536822	1.54714	0.985808	1.74691	0.507473	1.16376	0.888649	1.18588	1.52683	1.37392	1.05046	0.90059	1.46891	1.71951	1.08571	1.08614	1.00007	1.18466	1.05857	0.877438	1.74751	1.03458	1.373	1.49429	1.20513	0.777276	1.63805	0.929524	1.32601	1.34591	1.03157	1.81234	0.939835	1.43413	1.3532	1.22033	1.04335	1.00536	1.10438	1.25889	1.39397
o1437	16S-HeGroep1	CAAGAGGAATACTCATTGCG	0.314317	0.891551	1.2015	0.442572	0.879292	1.08753	0.901035	1.12715	0.98089	1.04414	0.56306	1.36476	1.07574	1.42569	1.03461	1.08766	1.04225	1.05581	1.24804	0.974574	1.29575	1.48864	1.18418	1.03907	0.974228	1.1681	1.04199	1.31096	1.03135	1.36434	1.54218	1.51903	1.32634	0.976906	1.30531	1.63712	1.08838	0.895097	0.977177	1.31777	0.962684	1.14833	1.23255	0.739719	0.846664	0.920409	1.34908
o1438	16S-KinDen	ACCTTGCGCTATTTGAGCAG	0.479513	1.91257	1.70062	0.365895	5.71189	1.77603	1.31643	1.04486	0.980784	1.18285	0.649616	1.3915	1.46985	1.10232	1.74539	1.58084	1.04294	2.61526	2.066	1.27366	1.32945	1.17376	1.1495	1.71708	2.86178	1.35634	1.2217	1.07369	3.03867	1.41457	1.68006	1.54741	2.82792	1.47774	1.4374	1.51249	1.42566	1.62316	1.04588	1.36381	1.05717	1.24318	0.962655	2.03464	1.02925	1.31319	1.56367
o1439	16S-KlGroep1	TCCGAAACTGGCAGGCTAG	0.374737	0.802088	1.22413	0.456212	0.962413	1.03622	1.13702	0.918619	0.868027	0.975164	0.638202	0.958279	0.847152	0.867543	1.18085	1.13427	1.15317	1.01031	1.02691	1.02788	0.917133	1.04106	0.896741	1.29947	1.21324	1.16725	1.12023	1.18978	1.10273	1.45409	1.38208	1.3699	1.62008	0.909682	1.25113	1.6339	1.47656	1.22154	1.18631	1.33428	1.14531	1.13032	0.832627	0.975407	0.817343	1.57866	1.21293
o1440	16S-Koarc	CGTGAACCCGGAATCCCTA	0.331798	1.03151	1.1828	0.450382	1.08264	0.823156	1.40943	0.785279	1.10856	1.27311	0.48982	1.1183	0.719128	1.1548	1.14816	1.09594	1.01342	0.615084	0.845923	1.32543	1.19188	1.23764	1.04544	1.23299	0.888208	1.00237	1.34279	1.29365	1.47472	1.29381	0.857144	1.2283	1.47997	1.16958	1.56696	1.68131	1.14405	0.810056	0.95258	1.21314	1.16582	0.99436	1.19529	1.37087	0.857374	1.15777	1.24245
o1441	16S-KocKri	AATACCGGATGCGACTACTG	0.410186	1.04591	1.00567	0.559531	1.08635	0.857975	0.908004	1.13226	1.08721	1.08688	0.516745	0.947301	0.629207	1.1046	1.38968	1.3116	1.14833	1.19591	1.27904	1.72518	1.32934	1.11597	0.821752	1.31181	1.0732	1.00163	1.27661	1.68766	1.56673	1.36194	1.06147	1.26803	1.19798	1.15247	1.12505	1.64197	0.981503	1.15717	0.854106	1.07866	1.09612	1.36649	1.23296	1.28515	0.965405	1.10231	1.31377
o1442	16S-LaAciM	CCAAGAGACTGGGATAACAC	0.360215	1.15133	1.1767	0.466603	1.11491	1.25194	1.23892	1.10389	1.1384	1.14049	0.547966	1.12665	0.802581	0.966822	0.991231	0.863057	0.906319	1.10453	1.09107	1.1592	1.11723	1.16528	0.791138	1.21106	1.12281	1.1665	1.00341	1.25346	1.35028	1.34216	1.17979	1.21628	1.13243	0.835863	1.40183	1.37949	1.42096	1.10294	1.00895	0.913304	1.24438	0.995116	1.13687	1.1404	1.06698	1.21932	1.45494
o1443	16S-Labac	GAGTGGAACTCCATGTGTAG	0.405835	1.01615	0.986596	0.452217	1.29501	0.984403	1.19225	1.32563	1.56343	1.18713	0.664093	1.38566	1.00758	1.13499	1.40819	1.85886	0.916852	1.0065	1.27396	1.46223	0.985411	1.36892	0.948695	1.15599	1.4075	1.46187	1.51479	1.62522	1.39136	1.66774	1.38821	1.80268	1.58909	1.51083	1.13743	2.00302	1.54174	1.27707	1.09827	1.41	1.33299	1.67219	2.18622	1.18352	1.06038	1.51398	1.7264
o1444	16S-LacBuc	CTGTCACTTTAGGATGGACC	0.329186	1.11554	1.36803	0.500779	1.26605	1.23997	1.06875	1.05921	1.03991	1.16301	0.669381	1.02842	1.09101	1.15663	1.01587	1.52843	1.13808	1.02897	1.10399	1.44378	1.14768	0.987051	0.899245	1.27971	0.974789	0.927131	1.03611	1.50403	1.24122	1.50321	1.15246	1.17087	1.05818	1.4594	1.07074	1.59509	1.28191	1.09744	1.082	1.07789	1.13896	1.14232	0.995798	0.889047	1.02724	1.30171	1.3149
o1445	16S-LacCri	ATACAAAGTTCCCTTCGGGG	0.390717	0.8733	1.04237	0.487497	1.00108	1.24798	1.21719	0.970883	1.16691	1.25709	0.550327	1.05814	0.802008	1.23924	1.1784	1.26968	0.950185	0.889689	1.13937	1.0202	1.27005	1.10012	0.865507	1.18644	1.02263	1.1353	1.23087	1.25107	1.10527	1.35036	1.2578	0.99769	1.55302	1.07868	0.780378	1.42762	1.35938	1.2832	1.08675	0.961007	1.09409	1.19511	1.32022	1.05005	0.873531	1.19237	1.01905
o1446	16S-LacDel	GCAATCTGCCCTAAAGACTG	0.414458	0.850684	1.2952	0.336172	1.0877	0.916163	1.45529	1.13619	0.976197	0.919575	0.588371	0.99809	1.00931	1.13984	0.920943	1.22051	0.871235	0.865338	1.07076	1.19232	0.91221	1.5248	0.99944	0.906213	1.21303	1.34646	1.34765	1.30231	1.1743	1.54635	1.19799	1.3742	1.78206	1.18526	1.16226	1.78358	1.18126	1.1658	0.921869	1.23651	1.28705	0.940664	1.04626	1.04759	0.981871	1.18505	1.27065
o1447	16S-LacFer	AGAGTGCAGGCGGTTTTCTA	0.693248	1.5945	1.55392	0.606074	1.51262	0.892417	1.40649	1.22741	1.28466	1.28993	0.654056	1.56473	1.3848	1.41387	1.37366	1.67391	1.19606	1.24304	1.42155	1.30884	1.61264	1.73129	1.24305	1.34296	1.44785	1.05627	1.45049	2.20404	1.27578	1.50885	1.51056	2.01948	2.51152	1.34593	1.28795	1.46192	1.45306	1.47019	1.37944	1.64653	1.32347	1.46939	2.26932	1.84362	1.67925	2.10522	1.85152
o1448	16S-LacGal	AAACAGGCGCTAATACCGGA	0.386374	0.809714	1.24721	0.512597	1.03007	0.983796	1.36308	1.05805	0.916828	1.00554	0.57994	1.25271	1.06901	0.968149	1.12088	1.34144	1.0049	1.07785	1.19097	1.63832	1.27041	1.55012	0.972578	1.16573	1.48209	1.12348	1.30676	1.48752	1.1856	1.31071	1.02901	1.92472	0.919318	1.22628	1.41822	1.26764	1.53773	0.910567	1.2227	0.822301	1.21482	1.15889	1.2235	1.44215	1.1564	1.12703	1.07939
o1449	16S-LacGroep	CGTGCTTGCACTGAATTGAC	0.324806	0.957479	1.19643	0.382056	0.882984	1.21169	0.885493	0.892437	0.948213	1.31422	0.518109	1.20042	0.902702	1.15883	0.966235	1.52211	1.02429	1.01907	1.00591	1.26801	1.42593	1.63571	0.64141	1.41877	1.25249	1.271	1.28091	1.49068	1.13108	1.65289	1.46594	1.26064	1.14499	1.06803	1.01499	1.60116	1.17722	1.1821	0.892494	1.01865	1.15931	1.13848	0.976637	1.30861	0.861205	0.925966	1.40332
o1450	16S-LacGroep1	GATCCAAGAACCGCATGGTT	0.377216	0.984945	1.46178	0.393849	0.953402	1.1477	1.04462	0.745172	1.0133	1.05915	0.702782	0.980118	0.863149	1.241	1.21659	0.833994	0.949445	0.818732	0.977553	1.1868	0.993721	1.49681	0.864481	1.19351	1.00258	1.07786	0.980239	1.32313	1.14435	1.14212	0.743217	2.02004	1.53035	1.29196	1.3193	1.36438	1.04971	1.24533	0.896465	1.2748	1.04224	1.16512	1.08766	1.00499	1.05996	1.35285	1.66816
o1451	16S-LacGroep2	AAGCGCATCGGAAACTGGG	0.361543	1.14922	1.63951	0.430784	1.27725	0.909307	1.34676	1.08087	1.04058	1.2025	0.685391	1.23603	0.917536	1.09805	1.34385	1.27237	0.867272	1.31072	1.20355	1.09281	1.15272	1.33928	0.676586	1.37061	1.06728	1.08704	1.12641	1.66451	1.51473	1.49448	1.21644	1.51119	10.4342	1.16645	1.12574	1.13994	1.17299	1.01641	0.908976	1.19848	1.03981	1.35873	2.75666	1.05649	0.814811	1.14521	1.47147
o1452	16S-LacGroep4	GTAAGAAGTTGAGTGGCGGA	0.368209	0.925652	1.21816	0.502238	1.81481	1.18312	1.22427	0.990215	1.4862	0.919226	0.559699	1.37536	0.804434	0.823065	1.09129	1.33505	0.9066	1.1313	1.16609	1.40525	1.34236	1.37562	0.888822	1.22007	1.15779	1.12462	1.36512	1.49229	1.46518	1.79802	1.24607	1.60895	2.02139	1.28792	1.40368	1.72649	1.22045	1.02611	0.976382	1.09284	1.1744	0.897922	1.37284	1.45	1.08097	1.3577	1.14531
o1453	16S-LacGroep5	GAGCGGAACCAGCAGATCTG	0.396599	1.03093	1.24668	0.378985	1.11682	1.18213	1.00565	1.09407	0.954587	1.01637	0.705128	0.910984	0.871462	1.11158	1.25294	1.16021	0.998515	1.02286	1.13826	1.56292	1.09876	1.64716	0.880989	0.885389	1.14236	1.13471	1.22568	1.20631	1.26496	1.45517	1.40819	1.37072	1.13333	1.23432	1.13778	1.30804	1.17421	0.981475	1.0915	1.00865	1.35961	1.22272	1.24602	1.11443	0.841723	1.19752	1.23597
o1454	16S-LacGroep6	ACGCTGAGGCTCGAAAGTAT	19.7078	22.7524	23.4326	15.7095	21.0934	29.5917	19.2177	17.0504	20.6923	21.7571	14.4897	24.1371	15.9779	17.6034	26.1688	25.9716	20.3991	15.7058	18.2363	14.3359	18.6808	12.9743	19.5547	19.6608	15.591	14.3493	13.3221	28.5706	20.9623	19.964	14.039	19.8987	21.1504	23.069	18.2202	15.3421	18.6499	22.795	15.7942	20.9431	23.6576	25.0106	16.3488	21.3285	20.9155	28.2323	20.3075
o1455	16S-LacGroep7	GGGCGACTTGAGTGCAGAA	0.702286	1.79987	1.39121	0.948767	1.60035	2.4405	2.12094	1.88481	1.87012	2.13993	0.701024	2.28311	1.81043	2.63632	1.83518	3.11123	1.51548	2.0006	1.84352	2.19808	1.06468	1.24643	1.50755	1.86286	1.59394	2.19012	2.42852	2.32247	2.28231	1.61885	2.25744	2.30853	1.44573	2.15186	2.11928	2.43856	2.53483	1.8204	1.59449	2.25322	2.81704	1.82456	1.81986	2.97007	1.57676	2.89423	2.38996
o1456	16S-LacMuc	AAGAACGTGCGTGAGAGCAA	0.302746	0.921692	1.21775	0.536609	1.13462	1.06401	1.02262	1.127	0.901765	1.20153	0.686867	1.47972	0.884106	0.945462	1.24034	1.32022	0.899074	1.18575	1.07465	1.26445	1.51807	1.24922	0.907423	1.19828	0.864558	1.18589	1.09772	1.46548	1.17135	1.30582	0.973918	1.2712	1.55133	0.907569	1.38846	1.57115	1.2206	1.09759	1.18459	1.06871	1.38107	1.12308	0.948381	1.01198	0.954491	1.30716	1.39512
o1457	16S-LacRha	CTCGGCTTAACCGAAGAAGT	0.285563	1.27086	1.45514	0.416757	1.08865	1.0685	1.09199	1.00335	1.0341	1.36068	0.539281	1.38684	0.996781	1.0897	1.13723	1.50055	0.869202	1.13874	1.31315	1.3845	1.16362	1.22287	0.919508	1.21352	1.10973	0.847391	1.21865	1.33214	1.18415	1.89653	1.02195	1.01008	1.34031	1.26123	1.33555	1.91549	1.3255	1.11584	1.06552	1.23107	1.3324	0.935609	1.27468	1.02434	1.03139	1.74642	1.18627
o1458	16S-LaGroep2	TGTCACTTTAGGATGAGCCC	0.386424	0.714784	1.00374	0.536673	0.9579	1.0555	0.894307	1.04177	0.967185	1.45623	0.576437	1.24533	1.0924	0.929234	1.1361	1.05781	0.865154	1.23563	1.21311	1.44622	1.23204	1.28364	0.938028	1.06293	1.11878	0.714459	1.03896	1.2164	1.32202	0.956957	0.952898	1.29643	1.25253	1.26143	1.24734	1.73061	1.09309	1.04972	0.872715	1.06472	1.08331	0.698962	1.13826	1.04406	0.93162	1.02992	1.25808
o1459	16S-LaGroep3	CGGTAATCAACCAGAAAGTC	0.348712	0.943351	1.05954	0.337334	0.961555	0.761099	1.01261	1.15922	0.917455	1.04286	0.49863	1.12831	0.933303	0.906404	1.21644	1.36262	1.17382	1.20097	0.958344	1.05131	1.10459	1.15301	0.807408	1.04029	0.879357	1.01222	1.09643	0.803468	0.925506	1.25343	0.979588	1.24608	0.740914	1.27441	1.12732	1.51626	0.777039	1.1293	1.06212	1.13254	0.987899	0.998205	1.61144	1.15759	0.919315	1.01834	1.11503
o1460	16S-LaGroep4	TTGTTACTAGTTGCCAGCAT	0.331609	0.961935	1.18858	0.392432	1.22308	0.81849	1.02639	0.853474	0.814883	1.10934	0.523755	1.02229	1.02949	1.2494	1.39942	1.61443	1.25011	1.20854	1.02859	1.37801	1.3772	1.42153	0.970747	0.905992	1.21932	0.960525	1.32505	1.31413	1.47884	1.44673	1.06131	1.128	1.3106	1.25117	1.1119	1.48351	1.24101	1.06014	0.792653	1.14517	1.05863	1.13003	1.23458	1.0272	0.950425	1.63596	1.19199
o1461	16S-LaGroep5	GAAGGGGATAACACCTGGAA	0.399545	0.866688	1.09138	0.459326	0.919452	0.965654	1.06842	1.11343	1.31757	1.1612	0.760618	0.996761	0.71822	1.32847	1.22661	1.16141	0.987271	1.00315	1.08197	1.33725	0.999578	1.35233	0.767381	0.983105	0.953007	1.09631	1.20972	1.73088	1.09977	0.916606	1.4243	1.44362	1.26452	1.02717	1.29057	1.61845	1.10956	1.02722	1.17317	1.10782	1.17274	1.25418	1.14788	1.15812	1.04074	1.2521	1.45164
o1462	16S-LaGroep6	ACGAGTGGCGAACTGGTGA	0.321101	1.32417	1.27531	0.455727	1.20985	1.53939	1.19855	1.13928	1.38691	1.42983	0.542778	1.01713	1.25607	0.780869	1.42967	1.27757	1.13168	1.25472	1.29069	1.58511	1.18936	1.29527	0.90483	1.69505	1.41683	1.03638	1.03269	1.62308	1.81164	1.84037	1.87138	1.27411	1.33157	1.39399	1.35004	1.46007	1.12417	1.22034	1.04227	1.68917	0.871205	1.40324	1.23952	1.17906	1.11606	1.22109	1.42957
o1463	16S-LauOral	AACCTTGGAGAGATTCGAGG	0.291118	0.953393	1.24241	0.379279	0.203396	1.01942	1.29486	1.14381	2.47549	2.17649	0.518052	1.25753	0.886717	0.889366	0.974163	1.21687	1.29093	0.92432	1.74175	1.15171	1.14786	1.05966	0.891106	1.45309	1.00663	1.08813	1.21876	0.8481	1.69833	1.15216	1.49658	1.46738	1.18073	0.839663	1.21218	1.2478	1.07321	1.51587	0.871373	1.14126	1.25399	1.06304	1.48845	0.755052	0.891707	1.25425	2.51457
o1464	16S-LcGroep2	AGTAGGTTGCCTAACCGCAA	0.32536	1.1033	1.05736	0.486044	1.57183	1.04444	1.11582	1.15525	0.913702	1.11703	0.465686	0.995008	0.987372	1.06875	0.955602	1.04251	0.767681	1.15545	1.05251	1.49243	0.966232	1.0311	0.875532	1.32845	1.11347	0.88554	1.36549	1.78706	0.932029	1.28828	1.51548	1.27782	1.27975	1.18263	1.31283	1.79078	1.36981	0.843444	0.88803	1.0656	1.38899	1.11116	0.965535	1.11858	0.594212	1.65349	1.18566
o1465	16S-Lecea	ACCTACCCTTGACATACAGT	0.362778	1.23489	1.05999	0.401479	1.09407	1.20569	0.947959	0.998682	1.08364	1.25185	0.495108	1.06798	0.93869	0.978103	1.05154	1.62216	1.17521	0.967883	0.889001	1.06534	1.07747	1.04485	0.79356	1.3811	0.929351	1.03079	1.3121	1.20115	1.27671	1.39152	1.43111	1.23065	1.20698	0.994866	1.42834	1.77768	1.0755	0.825912	0.765125	1.23118	1.1325	0.787641	1.24599	1.24842	0.532429	1.14375	1.10492
o1466	16S-LeGroep1	TTCCGCCTCTTAGTGCCGA	0.340161	0.928388	1.20705	0.337526	1.05175	1.03193	1.15099	0.856192	1.14399	1.02091	0.550265	1.47619	1.0994	1.07893	1.24731	1.31398	1.35773	0.940954	1.02752	1.30887	0.988605	1.50812	0.683595	1.22382	1.2172	1.10256	1.25429	1.48054	1.13728	1.38283	1.07287	1.37045	1.3654	1.14028	1.25438	1.93766	1.52273	0.986817	0.976221	1.20447	1.32819	0.990251	2.75313	0.875306	0.915032	1.08581	1.56922
o1467	16S-LeGroep2	TGTCCCGAGCGTTATCCG	6.04616	5.33323	4.46103	1.90707	3.13662	3.57376	4.28207	3.66773	5.17475	5.96351	3.04818	4.89305	3.2839	4.21915	6.65805	8.27216	5.8521	3.98841	4.91558	6.40167	3.44215	5.42392	7.26633	3.07298	4.8079	4.8918	5.24226	7.34944	3.60374	3.32509	4.69127	5.7415	4.89445	5.57759	3.8015	6.57819	5.90103	5.76859	4.85516	4.00091	6.36826	4.50628	4.09289	6.42901	4.73477	4.52592	5.57378
o1468	16S-LepOral1	AAGTCTCTGTGCCGAAGCAA	1.37394	3.68667	1.66737	0.985488	7.71538	13.207	2.9649	3.27133	1.50757	2.30113	1.05919	1.30937	3.83928	1.91365	6.05018	1.37468	1.25944	2.39043	4.56167	1.14744	1.47457	1.44925	1.03979	0.996841	2.73372	0.801114	10.406	1.87099	3.20381	1.65899	4.91821	5.07741	2.00815	4.18245	1.37098	2.73299	1.36218	1.30031	3.40707	0.828304	2.50607	5.08503	1.2404	2.71921	5.44006	2.97043	6.95816
o1469	16S-LepOral2	ATGATTACTGGGTGTGGGCA	3.44762	16.4582	8.64561	5.25153	13.5525	13.9165	12.105	11.3071	22.6891	14.2002	2.16482	11.378	14.3273	9.62976	11.8304	18.3246	17.3293	11.505	16.4797	8.2393	4.46999	4.32051	3.34169	5.90802	7.16334	7.82897	28.876	12.973	17.2357	6.11815	12.8289	19.8359	15.4184	15.6168	9.98865	4.32384	16.4455	9.3913	17.2779	11.6793	11.137	14.0647	7.53072	22.2625	39.1115	14.3778	8.17157
o1470	16S-LepSp	CTAATACCCCGGAGTGATGA	0.39055	0.763975	0.843228	0.443433	0.932503	1.36365	0.980344	1.03348	0.950843	0.879763	0.715024	1.02935	0.920336	0.802498	1.53251	1.1428	1.04653	1.11784	1.17869	1.05877	0.98801	1.10616	0.768348	1.05013	0.889568	1.04227	1.00036	1.45513	1.4158	1.27234	1.13958	1.19416	1.39717	1.05705	1.18473	1.47719	0.941962	1.02816	1.01239	0.986356	1.26803	1.19161	1.44992	1.21493	1.05019	1.35674	1.31549
o1471	16S-LiGroep1	GTAAGTTGGGGATAACTCCG	0.376923	1.03349	1.29229	0.363578	0.920147	1.15975	0.842513	1.37124	1.09874	1.24118	0.55999	1.15429	1.2426	0.971729	1.11844	1.16983	0.953637	1.05035	1.10751	1.28643	1.60951	1.14875	0.887686	1.30988	0.895878	1.23266	1.25717	1.12752	1.37469	1.36371	1.25772	1.2438	1.09297	1.36822	1.43981	2.00706	1.21211	0.875097	0.857257	1.07755	0.913109	1.27316	0.845148	0.688004	0.851087	0.939992	0.935174
o1473	16S-MeSpe	GCGACAGCAGTATGATGGC	0.343866	1.01652	2.15921	0.390594	1.03726	0.994044	1.08136	1.11482	0.706881	0.993055	0.601011	1.26192	1.46492	0.894829	0.980612	1.23709	1.12268	1.04659	1.0531	1.16458	1.2573	1.43737	0.744713	1.17279	0.951758	1.24657	0.888264	1.49847	1.22557	1.45496	1.5864	1.76163	1.42972	1.03152	1.09547	1.45119	1.49492	0.826346	1.55444	1.21535	1.19937	1.25579	1.30563	0.858195	0.876221	1.26657	1.49777
o1475	16S-Micbac	AAGGCAGATCTCTGGGCC	0.292748	1.1956	1.25333	0.606723	0.953012	1.36649	1.28068	1.23717	1.39447	1.55859	0.595432	1.44118	1.00502	1.27257	1.35295	1.35695	1.14279	0.902405	1.06902	1.60469	0.955701	1.49045	0.889782	0.969128	1.44547	1.09187	1.28311	1.53417	2.15224	1.59332	1.85574	1.89201	1.67425	1.12714	1.49912	2.01027	1.52284	1.41388	1.01009	1.58683	1.33386	1.56298	1.37143	1.46311	1.08091	1.53897	1.74156
o1476	16S-Miccoc	GGATCTGCGGTGGGTACG	0.336788	1.60684	1.40068	0.465373	1.56261	1.43555	1.53812	1.3998	1.66354	1.78196	0.655612	1.02136	0.951303	1.41964	1.44425	1.71338	2.03048	1.514	1.709	1.76951	1.05183	1.285	1.42704	1.99238	1.15499	1.19116	1.45781	1.75264	1.28388	1.54377	1.62224	1.79713	2.26897	1.68731	1.71093	2.31882	1.52356	1.32899	0.91972	1.51667	1.73008	1.54172	2.19848	2.28534	1.16374	1.7025	1.39583
o1477	16S-MicCor	ATGACACATGGTCGCATGAG	0.347948	0.930556	1.16746	0.390804	1.10879	0.823727	1.0673	0.985174	0.714625	1.16389	0.615129	1.28753	0.996533	1.04279	1.23291	1.07736	1.08045	0.855336	1.07629	1.30617	1.12875	1.13701	0.911548	1.11109	1.0104	1.03559	1.06919	1.21468	1.42265	1.20068	1.19893	1.01427	1.18192	1.45442	1.41405	1.51591	1.03971	0.895638	0.801296	1.48352	1.60944	0.885598	1.10944	0.921865	1.12674	1.1499	1.14845
o1478	16S-MicGroep	ATATGAACCGTGGAGGCATC	0.348278	0.825163	1.07249	0.379182	1.14333	1.04626	0.929025	1.09467	1.12549	1.30133	0.621456	1.11947	0.896803	1.00455	1.15988	1.42982	1.01539	0.931264	1.14768	1.34661	1.10146	1.27258	0.684335	1.0367	1.2491	1.15073	0.959997	1.06191	1.29486	1.3854	1.13373	1.39251	1.32689	1.42856	1.22457	1.67686	1.11459	1.05754	0.875602	1.1318	1.01375	1.0139	0.929985	0.907974	0.965789	1.02714	1.45476
o1479	16S-MicLut	TCTAATACCGGATAGGAGCG	0.29911	1.06003	1.50638	0.357437	1.15165	1.07894	0.946916	0.773669	1.23265	1.01254	0.469374	1.26048	0.918115	0.841494	1.31359	1.7449	1.13811	0.943159	1.07801	1.13576	1.08523	1.08076	0.963013	1.12773	0.792082	1.21983	0.963033	1.61401	1.13984	1.30094	1.56958	1.76281	1.30543	0.964797	1.47202	1.84363	1.07109	0.836036	1.1742	1.00645	1.15158	1.12011	0.954544	1.19872	0.925504	1.18246	1.18719
o1480	16S-MogGroep	AATGACGGTACCTTAGGAGC	0.469638	2.02716	1.43776	0.549114	1.77712	2.67647	2.09021	1.33237	3.37257	1.87939	0.640177	3.28266	1.73476	3.39096	2.26151	2.77286	2.42319	1.25032	1.47534	1.3199	1.19134	1.22488	1.20055	1.63332	1.45837	1.85789	2.63191	2.58945	2.45181	1.89742	1.93699	3.93587	2.96321	2.28975	2.06357	2.89865	1.54219	1.69743	2.6842	2.02017	2.04193	3.21886	2.96239	2.36363	1.91962	2.33432	2.45744
o1481	16S-Mollc	TAAGTACTCCGCCTGAGTAG	0.331323	1.3585	1.35025	0.317244	1.18169	0.994658	1.0754	1.07474	1.45167	1.18793	0.53321	1.07827	0.818633	1.35781	1.03119	1.17157	1.40539	0.991643	1.36718	1.09044	1.2358	1.41095	1.02027	1.2204	1.10885	1.43056	1.17904	1.23309	1.63156	1.38202	1.28299	1.45007	1.27836	1.17756	1.18547	1.54239	1.12883	1.01331	1.15659	1.43545	1.4591	1.34528	1.15852	1.256	1.06432	1.11986	1.36195
o1482	16S-Morcea	GATCTGGAGGAATACCGATG	0.324112	1.02361	31.6665	0.662641	2.31028	1.66085	1.68175	2.25264	2.12132	1.62358	1.41882	1.26975	8.40886	1.48212	1.94185	1.89018	1.41907	1.93906	1.30506	2.92733	0.977833	1.52831	0.880892	3.11894	2.29802	1.47254	1.69332	1.72953	29.1564	1.59548	2.27511	1.90684	3.18769	3.87483	1.3877	2.58342	1.35998	1.76048	1.44016	1.70445	2.03087	1.42676	1.30458	2.89249	2.44723	1.82986	2.02051
o1483	16S-MycOra	ACTTCGTTGTGAAAGGAGCG	0.317839	0.759405	1.00326	0.362255	1.0747	0.633018	0.912963	0.813431	1.12969	0.726829	0.54851	0.982604	1.03572	1.2758	0.991015	1.3804	0.748219	1.28052	1.69536	1.13833	1.22466	1.21777	0.76285	1.09493	0.891653	1.07054	1.0823	1.05137	1.18289	1.3106	1.17642	1.26559	1.13029	1.3174	1.35715	1.76228	1.13647	1.04124	1.2049	0.951827	1.10682	1.12363	1.00299	1.09305	0.939613	1.01438	1.14976
o1484	16S-MyxGroep	AATCGCAGAAAACCGGTCTC	0.32952	1.09768	1.25598	0.373653	1.24209	1.22647	1.05815	1.1403	1.11251	1.02677	0.59118	1.03337	0.891816	1.18515	1.09932	1.13362	1.40252	0.845441	1.0319	1.38031	1.20085	1.3129	0.840645	1.32	1.11214	0.901813	0.625574	1.26721	1.52645	0.883007	1.2125	1.45695	1.20889	1.22463	1.29313	2.02102	1.37865	1.3075	0.885983	1.32624	1.43939	0.86693	1.29107	1.16408	1.30764	1.01827	1.21507
o1485	16S-NeiElo	AAAGGAGCGGTTAATACCCG	0.333577	2.48478	2.76803	0.45263	3.17989	1.85193	1.29838	2.5667	0.949161	1.22253	1.49628	1.17347	2.88687	1.61513	1.36061	0.992508	1.39838	2.52677	2.62571	2.65055	1.14045	1.25765	1.19121	3.30032	4.63237	1.29309	2.44437	2.63591	4.05496	2.24625	3.99784	1.40342	3.17571	4.82723	2.66708	1.9933	1.22954	2.06216	1.20204	1.66471	5.78634	0.905568	1.15277	2.95213	3.0239	4.1472	1.6192
o1486	16S-NeiFla	ATATCGACAGCTGATGACGG	5.32412	23.5945	40.3691	1.8676	82.9914	32.9508	21.1659	30.9433	114.805	6.7898	17.1888	4.46702	74.8218	24.1175	36.423	13.4685	46.3682	62.274	11.0894	114.939	6.9903	25.4221	5.84662	79.9588	103.332	2.99065	87.7258	15.8847	58.9086	85.4457	40.6523	5.79044	24.0662	25.4784	69.8544	21.1887	3.70324	7.81364	78.1375	17.5743	99.638	28.9467	8.3877	43.7927	51.3335	40.3904	29.7429
o1487	16S-NeiMen	TACCGCATACGTCTTGAGAG	1.24759	3.8076	3.83131	0.489954	2.67505	1.76938	3.72316	1.80141	1.22312	8.88579	1.55152	1.23504	2.27323	1.19073	2.40234	1.28843	0.987395	1.95797	2.11135	1.53367	1.7838	1.24977	0.858439	1.44748	1.69385	0.986467	1.41153	1.38992	1.60291	1.21034	1.64043	1.17651	1.46212	2.07415	1.5947	1.95593	1.13227	1.99922	1.08603	1.96273	1.53278	1.21394	1.05783	1.47726	3.71012	1.05631	0.987138
o1488	16S-NeiOral1	AAGAAAGCAGGGGACCTTTG	0.678592	2.44575	1.73958	0.872729	2.48382	1.54619	3.34066	2.9004	1.6668	2.92864	2.49945	1.33037	2.98213	1.37195	2.71111	1.55474	1.495	3.21789	1.8614	2.5845	1.19835	1.2101	0.907978	2.65699	2.70404	1.34825	2.17526	1.76493	2.04334	1.63612	1.96684	1.69955	1.82184	2.03874	1.85863	2.03887	1.45467	2.79512	1.66356	2.95064	1.68226	1.40923	1.3099	2.41862	2.03719	2.04463	1.60727
o1491	16S-OlsGroep	AGCCAACGCATTAAGTGTCC	0.400075	1.63116	1.46372	0.584807	1.29439	1.27964	1.91593	1.35059	2.1766	1.63594	0.696923	1.4558	1.43634	1.55244	1.50775	2.04541	1.06522	0.994671	1.39457	1.76657	1.05635	1.03634	0.902256	1.05913	1.54711	1.55594	1.92449	1.71595	1.53669	1.98953	1.38746	2.38546	1.71328	1.38642	1.96378	2.52828	2.78694	1.34419	1.48919	1.58438	1.25667	1.25431	2.78818	1.61531	1.38139	1.63935	1.82953
o1493	16S-Pabas	CATGGCCGTTGGTGGTGC	0.347637	1.03342	1.1351	0.423155	0.848822	1.10528	1.07269	2.6114	1.03185	1.7253	0.830858	1.55669	1.61969	1.24956	1.1955	1.15265	1.01274	0.958334	1.15911	1.43177	1.36545	1.20404	0.829484	1.19388	1.90321	0.967564	1.39242	1.36032	1.04078	1.38022	1.13564	1.35034	1.65906	1.13696	1.3694	1.4063	1.31846	0.994614	0.905531	1.40874	1.04458	0.903822	1.2451	1.41337	1.54827	1.05451	1.28128
o1494	16S-PeaGroep1	GAGAAGAAAGCCCCGGCTA	0.428955	1.21311	1.46936	0.550079	1.62175	0.800014	1.23709	1.21027	1.1606	1.14818	0.765084	1.42998	1.03134	1.31622	1.18479	1.56607	1.1417	1.13108	1.16451	1.57908	1.09916	1.18213	0.964758	1.24583	0.867158	1.19575	1.64446	1.60815	1.49593	1.5726	1.37998	1.68402	1.21083	1.21983	1.49275	1.89139	1.76888	1.13513	1.16986	1.22217	1.24667	1.2662	1.58299	1.29826	1.03975	1.63662	1.2992
o1495	16S-PeMic	GTCCCTCGGGACAACTAT	0.382006	0.990996	1.04059	0.493522	0.989328	0.602928	1.03155	1.01362	1.0701	0.78519	0.494353	1.10307	0.962534	0.866791	0.922259	1.08669	0.930914	1.00504	1.63547	1.3837	1.14829	1.14417	1.07502	0.948842	0.875157	0.966958	1.08844	1.31846	1.26557	1.54476	1.53963	1.02413	1.10315	1.03528	1.39089	1.71294	1.37174	1.11325	1.01249	1.04328	1.00214	1.35585	0.950809	1.09307	1.00175	1.21283	1.36828
o1496	16S-PepGroep1	AAAACATAGGGGGCAAGCGT	0.44132	1.38294	1.24853	0.435591	1.33757	1.27735	1.66604	1.20848	1.58251	1.27017	0.53659	1.91456	1.32951	1.51112	1.44881	1.81427	1.68523	1.60763	1.65447	1.25942	1.22987	1.38427	0.980761	1.40028	1.4584	1.55415	1.23374	1.65985	1.50305	1.7556	1.63071	2.01959	1.5391	1.72048	2.09586	2.29221	1.61536	1.0311	1.72082	1.29298	1.60519	1.41161	1.72903	2.26192	1.5534	1.61881	1.75362
o1497	16S-PepGroep2	AAGTTCTGTTGCAGGGGAAG	0.950216	1.14679	2.52962	0.686199	2.67681	4.98866	1.85448	2.46257	1.36298	1.72377	0.491119	2.86336	2.64257	4.49897	1.32187	1.37015	3.83085	3.48853	1.28714	1.83667	1.75792	2.61256	0.807473	2.60986	2.72841	4.44256	3.80096	1.79128	1.35759	2.49869	2.58628	2.3571	2.13825	3.37086	3.31052	1.44587	1.29193	3.06356	3.82365	1.95574	2.57165	3.1783	1.30305	3.53438	3.56217	3.5405	2.73489
o1498	16S-PepMic	GTCCCTCGGGACAACTAT	0.311369	1.09666	1.19282	0.359805	1.28905	0.960489	1.02163	0.957121	1.00291	0.729435	0.595309	1.37016	0.774289	0.925475	1.61663	1.1951	1.0948	1.18527	1.11041	1.48227	1.39843	1.14021	0.856998	1.12007	1.11979	0.57862	1.25518	1.39961	1.76331	1.71717	1.1247	1.53003	1.19225	1.20329	1.04597	1.32765	1.12045	1.04224	1.00781	1.25161	1.28122	1.17376	0.87794	1.16076	0.874508	1.12554	1.33445
o1499	16S-PepOral	CGAATCGTAAAGCTCTGTCC	0.486237	1.27201	1.39362	0.384837	1.79627	2.66156	1.54269	1.47678	1.87113	1.22315	0.497748	1.79713	1.92058	1.66746	1.67062	2.04893	1.53586	1.04926	1.52681	2.30814	0.982648	1.53438	0.937462	1.70867	1.1324	1.62862	1.36675	1.5591	4.28675	1.42309	1.93862	1.9542	1.76162	1.88986	1.83604	2.96109	1.33005	1.69571	0.958627	1.28726	2.44051	1.11534	1.36416	1.87467	1.70506	1.5871	1.75019
o1500	16S-PestGroep1	TAATGACGGTACCCTGTGAG	0.910724	1.251	2.59642	0.921452	5.62297	7.58153	2.23139	3.27765	2.53058	2.59263	0.627419	3.1009	5.73942	7.99496	1.84393	1.69706	4.65132	7.1728	2.23292	2.41677	2.12288	4.30273	1.18564	5.35082	5.17897	7.10266	6.39052	2.15219	1.56958	4.40598	3.78996	4.49363	4.00357	5.22487	5.74596	1.87108	1.18876	6.44656	6.98091	2.41545	3.35073	5.99092	1.38543	6.66121	5.51379	4.16285	4.55172
o1501	16S-Plmyc	TTGACGGGGGCTCACACAA	0.448257	1.20636	1.50539	0.533913	0.996625	1.12278	1.28707	1.30543	1.17405	1.5473	0.77811	1.43666	1.09251	1.25154	1.40593	1.61156	1.41419	1.20746	1.51647	1.55751	1.36429	1.35451	0.934198	1.1745	1.58809	1.38474	1.25563	1.73433	1.50272	1.71344	1.81965	1.34938	2.03444	1.55889	1.62222	1.67399	1.82412	1.46684	1.19859	1.75427	1.50094	1.52093	1.90034	1.46547	1.03106	1.77571	1.76695
o1502	16S-PorGroep1	CGATGATAACTGGGCGTATG	5.97121	8.54181	7.96957	7.58089	12.1435	14.4652	7.86416	17.2348	4.01257	5.5104	7.13578	7.28652	11.1232	9.75147	6.46779	5.45044	13.8149	13.6363	8.77045	9.51211	2.0098	2.54124	2.93965	11.266	10.7249	10.1456	11.3971	7.69776	7.21282	9.10192	7.88965	4.6537	6.43332	9.31988	6.0765	6.82996	8.4958	12.783	13.7995	8.33434	11.902	9.20965	2.92376	14.0483	11.6747	9.06306	7.96249
o1503	16S-PorGroep2	AAGATAGGCATGCGTCCCAT	17.5875	48.2816	29.7672	19.2963	91.2758	90.5491	16.2645	76.7823	15.2615	23.1905	13.3065	23.8526	71.2799	55.4384	26.1801	13.8068	71.7076	76.0083	25.1095	61.4007	4.79532	8.56922	16.2637	69.9581	60.3744	91.2632	64.8353	29.0983	23.776	61.3464	34.9566	8.49495	21.2356	77.377	24.523	25.8286	32.8304	96.1293	68.8789	50.1299	60.421	54.63	3.75213	74.2741	68.7104	62.3543	52.9649
o1504	16S-PorGroep3	ACTGGGCGTATGCGATATAC	17.2868	16.9999	13.2468	17.3106	24.876	20.2684	12.6071	25.6728	8.68072	13.245	13.9642	11.3341	17.6708	15.6386	12.8647	11.2291	15.4208	20.1829	15.1236	19.9463	4.40706	9.45387	11.0846	13.4198	16.0749	14.8173	17.7273	11.8303	11.3401	16.6062	9.50972	6.93041	10.7393	12.6012	8.48509	10.3592	10.1672	16.4938	13.5992	21.3696	14.1159	9.85402	5.47985	14.3934	14.5518	15.5693	10.8532
o1506	16S-PorGroep5	AAGACGGACTAATACCGCGT	24.2447	40.7512	27.2539	23.8491	82.4662	77.2017	14.4147	80.8079	9.13798	22.6805	9.49323	22.4278	74.9017	59.7276	24.236	14.9719	63.9641	91.2932	19.8882	48.6501	3.5395	7.68632	16.4489	96.4241	46.7596	79.8847	53.5652	17.5759	18.1237	105.914	24.4798	9.85267	17.14	64.1495	21.6102	17.179	27.6642	83.0378	90.6231	37.409	41.3971	46.5794	3.91069	65.2738	71.6741	38.5717	46.682
o1507	16S-PorOral	AAATTGTGGGGCTCAACTCC	0.382938	0.981721	1.26024	0.339028	1.22621	1.21372	0.978377	1.03965	1.07072	0.896501	0.487352	1.09333	1.03897	1.1927	1.26341	1.32041	1.38079	1.38961	0.981913	1.30939	1.08436	1.28117	0.68571	1.26837	1.06882	0.903883	0.922699	1.16515	0.971356	1.35976	1.31249	1.29334	1.57364	1.4502	1.24832	1.24522	1.25096	0.999433	1.05798	1.14843	1.13504	1.10012	1.15575	1.08266	0.837045	1.13997	1.36216
o1508	16S-Prbac	TCGCGTCGGGAGTGAAAAC	0.638522	4.42626	5.51966	0.645982	2.94793	6.30877	1.61484	1.42806	2.35412	1.24095	1.38474	1.23929	1.81322	3.46073	1.23916	2.82477	1.22089	2.02421	1.99811	3.47987	1.18089	1.41874	1.50567	1.34427	2.81295	1.32851	1.29294	1.62565	2.67832	1.43641	1.96054	3.48773	3.94199	1.99097	2.13618	1.98425	4.62097	1.47368	2.03468	1.20408	2.97737	1.76096	1.21763	1.78881	1.97938	2.53037	2.821
o1509	16S-PreGroep1	ACTGACGCTAAAGCTCGAA	0.47862	1.01591	1.26397	0.421734	1.06831	1.23407	0.973404	1.27461	1.17782	1.59784	0.629043	1.27038	1.22822	1.22412	1.32117	1.29607	0.976243	1.09609	1.08428	1.27094	1.20774	1.47257	0.968989	1.0942	1.42843	1.59698	1.35661	1.53545	1.37013	1.31654	1.71006	1.39389	1.45907	1.06502	1.11754	1.93455	1.66146	1.33195	1.12586	1.6393	1.65204	1.12102	1.18815	1.53049	1.15433	1.48954	1.35225
o1510	16S-PreGroep10	ACCGCATGTTCTTCGATGAC	0.301142	0.93398	1.08852	0.37725	1.26198	1.33582	1.0067	0.969285	1.15467	1.56158	0.46701	1.24462	0.885991	1.24753	1.10364	1.27214	1.18166	0.99859	0.979371	1.1951	1.10857	1.38563	0.838989	1.45462	1.00776	1.01184	1.44367	1.55943	1.60812	1.49659	1.23332	1.32972	1.32318	1.05466	1.56601	1.27666	1.44444	1.05541	0.961934	1.00806	1.3555	1.27298	1.03765	1.29677	0.827201	1.18586	1.76174
o1511	16S-PreGroep11	AAAGTGAGGGACGTGTCCTT	0.73473	1.35527	2.70869	0.593685	1.68918	1.43042	1.96396	1.80969	1.25063	1.55786	0.71686	1.52659	2.9424	5.05954	1.17078	1.14895	2.07845	1.97314	2.04079	3.23853	1.1573	1.84934	1.56356	1.58657	2.48148	5.3721	1.88619	3.66465	1.6148	1.98637	2.29697	2.58823	1.7034	2.86059	1.74162	4.18244	2.4074	2.82553	1.38895	2.86135	1.6506	2.45908	1.57542	2.61294	2.3145	1.48572	2.23622
o1512	16S-PreGroep3	AGCTACAGGCCTAACACATG	0.798535	1.84105	1.55356	0.406231	1.11823	1.22843	1.31968	1.26672	1.1515	2.18838	0.861708	2.07218	2.22937	1.70245	2.17988	1.73639	2.02598	2.03554	1.7368	1.4726	1.33156	1.18054	0.773819	1.51237	1.75248	1.41694	3.34032	1.56932	2.55784	1.66619	2.114	3.99428	2.14699	1.85409	1.66134	2.56853	3.1802	1.66214	2.33185	1.80421	2.17973	1.82742	2.27891	2.88412	1.90584	2.87745	1.86238
o1513	16S-PreGroep4	GCGTATCCAACCTTCCCG	23.5555	32.8224	22.9603	4.88542	17.5263	17.1713	19.8432	32.906	23.5867	38.9552	4.58298	38.4635	35.2162	46.7414	33.6403	21.3021	29.5778	22.9964	20.238	6.39519	27.3464	28.7381	26.0135	34.9553	28.3355	33.9963	33.2484	30.7554	28.8657	17.809	40.8944	30.6984	28.6442	29.6738	28.4307	29.4514	47.8057	26.888	22.7358	23.3973	23.3109	35.4728	61.2692	38.2043	28.4424	30.211	46.8284
o1514	16S-PreGroep5	GTTTAAAGGGAGTGTAGGCG	2.35034	6.63126	4.99866	1.09961	5.07545	7.88659	4.52843	7.58256	5.69026	4.55044	1.18335	8.98551	10.8017	6.60909	9.64855	5.28148	11.8345	13.9699	2.47495	1.88708	1.9311	2.19081	2.3447	4.57042	8.4964	12.0181	10.4851	6.56512	6.62925	3.96408	7.50163	7.38208	6.55786	8.5286	7.19777	5.54791	10.4407	5.19499	9.0866	5.95505	10.6911	7.86246	3.40799	25.3496	12.9928	13.3011	8.03963
o1515	16S-PreGroep6	CAACTGACGCTTAAGCTCGA	14.7196	7.74101	16.4794	8.92282	15.2578	17.7679	9.36868	16.0769	17.759	12.0878	7.9618	25.4118	23.6596	32.1009	22.8729	10.221	21.8333	26.5954	12.6156	4.3586	8.90173	17.9856	14.6843	20.8947	27.1723	27.5885	19.348	10.6038	13.2033	13.0912	12.6254	16.2222	14.9827	12.4738	24.7435	20.3156	19.8076	20.84	21.5004	13.6653	14.3575	16.6784	16.9292	25.7988	14.1175	15.8896	17.8929
o1516	16S-PreGroep7	AACCAGCCAAGTAGCGTGC	92.2709	145.22	146.847	89.3618	136.826	128.099	147.111	146.995	126.15	138.134	92.5695	159.069	156.117	153.653	158.631	157.844	143.082	155.838	111.491	50.3188	143.29	172.114	106.881	137.621	104.014	151.926	162.572	187.04	166.532	181.081	174.543	161.064	138.4	161.539	194.032	181.75	167.752	131.803	107.94	130.35	149.227	197.29	184.449	143.449	150.934	153.219	153.915
o1517	16S-PreGroep8	CAGCGCATACTGGTTTCCTT	53.1052	26.0967	23.7091	35.242	23.8243	25.1778	24.4392	23.561	29.5841	19.5527	16.1766	34.017	26.2477	24.9479	28.293	16.9359	33.414	29.2102	21.2919	9.41733	51.7591	53.6032	43.6927	22.8157	21.1047	25.6617	31.0994	24.6365	24.9234	20.802	24.6112	25.5686	21.3263	17.7317	32.1099	26.4645	26.3928	21.0775	20.1689	18.6494	23.555	22.0919	32.349	24.8312	22.4628	22.5801	19.0377
o1518	16S-PreGroep9	GGGTTTAAAGGGAGTGTAGG	0.695633	1.93832	2.05657	0.531958	2.30876	2.43103	1.99143	2.63195	2.12562	2.3679	0.721797	3.08786	2.87624	2.37471	3.43817	1.68926	3.75687	3.99746	2.17928	1.5235	1.52879	1.73487	1.15167	2.58034	1.98908	3.12103	3.28817	2.74242	2.04669	2.7051	3.05984	2.78372	3.4955	2.67241	4.00395	3.72701	3.27636	3.30606	2.32142	2.63741	2.26168	4.34316	2.60748	8.94309	4.01424	4.61179	3.12237
o1519	16S-PreOral	AAAGTCGGCCTAATGCCCTA	0.600004	1.24157	1.48425	0.517779	1.17969	1.01175	1.23955	1.09689	0.979653	0.857986	0.520731	1.34195	0.729861	1.11056	1.54276	1.05099	1.12167	1.12281	1.16926	1.08542	1.13265	1.05437	0.867312	1.23496	1.16616	1.02215	1.00683	1.41888	1.4133	1.33449	1.46343	1.42524	1.07561	1.62949	1.01886	1.7142	1.32846	1.17734	3.85127	0.976076	1.04516	0.98059	1.37607	1.26294	1.00534	1.1813	1.25028
o1520	16S-PreTan	AAGGCCCTTGTGGTCGTAAA	0.460559	1.19881	1.43205	0.431742	5.20617	5.02601	4.00473	1.5039	0.973303	2.06212	0.764111	1.6343	5.18404	1.54709	1.3461	1.91995	1.13164	2.05191	1.3079	1.62921	1.30807	1.61027	0.810554	2.75741	3.26841	1.40329	6.50931	1.83668	1.05465	1.88319	5.26861	6.46781	1.32403	3.54056	2.43372	2.63869	1.16414	2.82312	1.10045	1.2068	1.35162	1.07849	0.991142	3.68921	4.2859	7.05313	1.338
o1521	16S-ProAcn1	CCTGCTTTTGTGGGGTGCT	0.367038	0.860972	1.21914	0.505152	1.17476	1.10536	0.964292	0.9215	1.37091	1.1314	0.653372	1.19891	1.16738	0.9261	1.21275	1.15394	1.15622	1.27906	1.0789	1.11756	1.2597	1.43665	0.934595	6.56035	1.16845	0.911773	1.00381	2.3037	1.67059	1.44104	1.32325	1.27194	1.31732	1.68188	1.16719	1.41094	1.57247	1.22269	1.49521	1.3477	1.6535	0.996855	2.12063	1.20949	0.91225	1.25131	1.35979
o1522	16S-ProAcn2	GCTTTTGTGGGGTGCTCGA	0.271698	0.813415	1.17169	0.36173	0.914803	0.856579	1.33241	1.07392	0.81601	0.992002	0.701291	1.26037	1.06602	1.43824	1.55845	1.21134	0.851847	1.06604	1.31245	1.04109	1.23479	1.24872	0.855043	1.14741	0.97658	1.15183	1.17108	1.57196	1.34065	1.52692	1.46268	1.36466	1.21508	1.19406	1.41101	1.25788	1.10404	1.21722	1.17348	1.39383	0.328726	1.26257	0.989268	1.17325	0.956908	1.24633	1.47271
o1523	16S-ProOral	GTCGGTCCATAGGGTTGG	0.393992	0.827105	1.12398	0.42584	1.1525	1.63615	0.826468	0.911517	1.08588	1.0199	0.490295	1.18502	0.8488	1.32097	1.06439	1.25363	0.850167	0.838457	1.06515	1.23558	1.09844	1.42436	1.03912	1.35307	0.954667	0.884792	0.94276	1.43249	1.39688	1.10851	1.2048	1.08648	0.864923	1.28214	1.67596	1.44103	1.11404	1.16458	0.851071	1.16976	0.909503	1.28823	1.06598	1.00042	1.25162	1.335	1.32045
o1525	16S-PropGroep2	TTGAGGAAGGTAGGGGAGAA	0.313001	0.905569	1.36144	0.550901	0.80609	1.24271	1.04532	1.24098	1.28983	1.13012	0.66418	1.37442	0.888086	1.49731	1.14902	1.60269	1.34315	1.16678	1.00564	1.16284	1.24609	1.32791	1.03649	1.07835	1.03782	1.0204	1.13129	1.2622	1.30472	1.30948	1.04281	1.07489	1.2093	1.60568	1.59798	1.96572	1.50445	1.19512	1.04854	1.23572	1.17774	1.17326	1.05107	1.19623	1.22874	1.16291	1.5692
o1526	16S-PrSpe	TTGAATTGCAGATGAACGAT	0.302077	1.04437	1.2543	0.416236	1.37771	1.13647	1.07671	1.03759	1.21513	1.00712	0.574024	1.17348	0.9751	1.11419	1.34976	1.4988	1.09859	1.18737	1.24609	1.11445	1.3832	0.949999	1.03854	1.12808	1.31872	1.24031	1.15365	1.48778	1.27879	1.4108	1.36703	1.14609	1.01463	1.01149	1.37954	1.30259	1.26874	1.36822	0.974853	1.19388	1.17318	1.41066	1.25917	1.37951	1.05036	1.39085	1.59125
o1527	16S-PsGroep1	GCGACCACCTGGGCTAATA	0.297275	0.914819	1.22995	0.430136	1.13097	1.11191	0.905432	1.37443	0.987435	0.979078	8.71311	1.2917	1.06859	0.993622	1.14345	1.30193	1.34638	0.701068	1.22815	1.29591	0.820438	1.48387	1.09042	1.104	1.32257	1.0592	1.37659	1.33243	1.33969	1.29895	1.13137	1.51346	1.28503	1.35141	1.19951	0.938666	1.07289	1.14961	0.880098	1.01128	1.28952	1.21736	1.3928	0.974905	1.09241	1.26796	1.37345
o1528	16S-PsGroep3	TGCCTGACTAGAGTACGGTA	0.354169	1.14136	1.27787	0.364802	1.04843	0.934312	1.20009	0.964128	1.04455	0.994489	0.533268	1.02987	0.921459	1.22615	1.29888	1.03922	0.986333	0.889401	0.854417	1.34682	0.957204	1.12847	0.641693	0.821824	0.95083	0.938048	1.11831	1.2512	1.07602	1.18147	0.932036	1.08718	1.29079	1.30263	1.36928	1.39778	1.13992	1.46553	1.15315	1.26119	1.23725	1.23507	1.09237	1.09824	0.906445	1.25854	1.35848
o1530	16S-PsGroep7	GCCTTGACATGCTGAGAAC	0.306699	1.03884	0.971367	0.372709	1.18561	0.993145	1.31647	1.05288	1.0501	1.09403	5.21546	1.03952	1.04168	0.957401	1.13271	0.808939	0.967245	0.959384	1.42402	1.4288	1.2878	1.37471	0.849064	1.08636	0.942706	1.27081	1.20552	1.12073	1.14451	1.49099	1.35413	1.29152	1.28597	1.1608	1.23269	1.58009	1.19586	1.08139	1.19935	1.11651	1.39407	1.07154	1.00003	0.939582	1.03164	1.0248	1.28726
o1531	16S-Psmon	GATGAGCCTAGGTCGGATTA	0.271613	1.06447	1.35569	0.351579	0.991562	1.06015	0.986063	1.09154	1.07113	1.41539	33.2245	1.31572	0.852644	1.06978	1.16408	1.6081	1.01106	0.935948	0.908759	1.13202	1.18614	1.53476	0.997952	1.61737	0.938217	0.968346	1.23444	1.58479	1.37684	1.42134	1.13186	1.09133	2.23052	1.25279	1.12342	1.59989	0.976024	1.08691	0.863735	1.45769	0.917043	1.09434	1.16834	1.1465	1.10447	1.03345	1.16638
o1532	16S-RhoGroep	TGGGCAACCTAGTTGTTCAG	0.312888	0.99174	1.02738	0.389183	0.870214	0.807536	0.94715	0.558275	1.35435	1.084	0.511671	1.24413	1.00873	1.25281	1.20776	1.42673	0.786746	0.934039	0.995997	1.25106	1.097	1.30795	0.846999	1.16344	1.14754	0.849278	1.1546	1.16158	0.836578	1.1737	1.2394	1.50429	1.65401	1.28231	1.39501	1.53243	1.51689	1.2202	1.336	0.942625	1.30056	1.23723	1.14096	1.03623	0.958415	1.19603	1.28616
o1533	16S-RotGroep	AAAGTGACGGTAGGTGCAGA	2.04005	21.3314	55.7305	3.74517	24.5827	4.74813	28.2077	13.236	17.803	16.2962	11.4414	16.1707	14.3473	18.9588	14.0863	5.19601	9.61762	10.5663	32.4594	10.9229	2.35021	3.99039	5.60213	18.8295	24.6836	8.81213	10.5782	8.10969	24.8366	6.87694	18.1415	38.9926	8.29842	8.99513	8.12577	12.9285	25.1274	20.4681	12.9605	21.9036	21.8115	10.7292	48.5783	11.7838	12.3798	18.0804	31.5386
o1534	16S-RotMuc	ACCGCATCAGAGATGGTGTT	54.9368	85.1714	54.8791	92.6837	50.6563	53.8127	85.797	66.9301	81.4313	101.374	26.5954	40.8887	53.869	49.0426	60.8409	63.0007	52.5805	37.9701	57.6093	108.927	59.3772	73.917	45.2608	47.5784	46.8025	63.0534	47.2704	92.4068	46.4635	73.9699	59.8571	45.0087	53.6367	65.0086	53.1069	88.3551	56.5088	70.905	62.9908	64.0412	56.7451	51.2191	57.8735	44.6731	52.4613	50.4366	56.2525
o1535	16S-Rubac	AGGGCTAGAAACGTGCTACA	0.317324	1.27847	1.17372	0.429495	0.920632	0.969577	1.04844	1.46225	1.15452	1.36891	0.52833	1.09314	1.05909	1.13688	1.0729	1.0773	0.846852	1.03067	0.980251	1.41382	1.5122	1.28507	1.02214	1.09733	0.975018	1.12733	1.1642	1.3639	1.1492	1.19359	1.18879	1.39484	1.01936	1.22922	1.39062	1.46208	1.2346	0.784018	1.19182	1.40054	1.11904	1.04765	0.758256	0.998735	0.980214	1.45432	1.10191
o1536	16S-RuGroep1	TTGGCAGGGCAGAGGCCT	0.338896	0.899359	1.31113	0.425653	0.87019	1.13031	0.979623	1.04523	1.10054	1.05182	0.51403	0.853481	0.745554	0.89777	1.34995	1.32558	0.841566	1.20722	1.36681	1.18825	1.32318	1.19307	0.973064	0.840012	1.62216	1.03926	1.25457	1.57213	1.58446	1.3341	1.48512	1.32745	1.64478	1.26707	1.42401	1.66663	1.02488	1.26819	0.888164	1.00441	1.29159	0.836928	0.995726	1.16122	0.879705	0.990563	1.31085
o1537	16S-RuGroep2	CAGCGATGCCGCGTGGA	2.28157	2.13543	3.87384	3.47435	2.39202	1.81564	3.90473	2.19242	2.57166	2.1073	4.56209	2.86877	2.67458	1.74349	2.09032	2.63446	2.12916	2.2699	2.58878	3.579	2.11704	2.1895	2.46046	2.71924	2.79671	2.42185	1.79654	3.3292	3.25195	1.50144	2.64986	2.82148	2.22889	2.44996	2.56285	3.44965	2.28975	2.27154	2.19269	2.09853	3.98669	2.55883	2.3387	2.58334	2.32463	2.0282	3.15796
o1538	16S-RuGroep3	AGCAAGTCTGATGTGAAAGG	0.352943	1.33225	1.26387	0.430226	1.37806	1.52297	1.99408	1.89273	1.68409	1.61924	0.634755	1.58324	1.36637	1.88488	1.28801	1.65704	1.80209	1.10882	2.49754	2.05015	1.27258	1.38091	0.978283	1.32702	1.27011	1.3336	1.32285	1.7497	1.74231	1.70218	1.51343	1.93181	2.15922	1.98697	1.89303	1.86543	2.26754	1.78053	1.53283	2.24561	2.30413	1.59915	1.88985	1.49291	2.20081	1.59724	3.51561
o1539	16S-RuObe	GACCAATCTCCGCATGGGG	40.6118	38.425	27.6008	96.5951	31.4115	36.1763	31.4614	37.5496	44.4832	55.23	38.3054	31.7797	40.3099	23.9458	49.3913	32.5582	39.3776	29.0067	52.3003	56.0639	60.1981	53.2307	67.042	22.6928	33.105	31.3321	33.6522	52.7116	30.6266	44.0501	37.6219	30.5132	33.4508	24.4925	27.6237	38.263	42.3159	38.2573	36.8993	31.269	31.2836	49.3603	40.5015	34.477	31.8515	28.7403	43.2579
o1542	16S-SelGroep2	AATACCGAATGAAGCGGAGG	0.96443	1.9876	1.54194	0.345344	1.54477	1.13054	1.37483	1.58043	1.06522	1.35084	1.06751	1.27837	1.34975	1.83785	1.60154	1.94617	1.60252	1.52545	1.64473	4.02131	1.26156	1.72098	1.80462	1.18224	1.45664	1.09387	1.07126	3.34096	1.673	2.09864	1.4366	1.84589	2.45234	2.3617	1.37563	1.90217	1.82705	1.1098	1.13467	2.3491	1.88836	1.36152	0.934289	2.4377	1.86066	1.51708	1.70763
o1543	16S-SelGroep3	ACACGTACTACAATGGGACG	0.285605	0.822272	1.15959	0.592718	1.29701	0.932674	0.896868	1.12696	1.39917	1.06563	0.38023	1.04442	1.01265	0.779783	1.20256	1.01893	1.12198	1.10139	1.18546	1.07952	0.944784	1.28832	0.929334	0.836135	1.0203	1.03878	1.37059	2.20898	1.35194	1.1276	1.01784	1.46285	1.41701	1.18022	1.33684	1.75417	1.33606	0.883875	1.16468	1.20535	1.00306	0.97621	1.0182	1.1522	0.740134	1.08141	1.8349
o1544	16S-SelGroep4	TGAAGCGGAGGAGAGGCAT	0.396507	1.4244	1.15018	0.370631	1.04934	1.24405	1.03343	1.41255	1.07797	0.900186	0.64973	1.22591	1.04588	1.17995	1.14314	0.741443	1.20581	1.39206	1.17113	1.83651	1.181	1.28792	0.852615	0.93968	1.04567	0.882658	1.28958	1.33513	1.35255	1.66542	1.33946	1.64052	1.54592	1.36318	1.33294	1.67589	1.49969	0.924778	1.12672	1.33016	1.31483	1.13081	1.55752	1.47241	1.1989	1.42164	1.05571
o1545	16S-SelNox	TAATGACGGTACCCATCGAG	0.474654	1.3286	1.6442	0.503864	1.2059	0.828888	1.52667	1.27331	1.25786	1.20656	0.605513	1.32987	1.0161	2.18708	1.2611	1.29814	0.990126	1.99881	1.45537	5.97824	1.17318	1.40046	0.853231	1.38596	1.60867	1.38933	1.2483	2.07553	0.886364	1.2267	1.38522	1.86816	2.49065	1.85552	1.41212	1.3878	1.13072	1.1998	1.15457	1.40037	1.09061	0.801565	1.22817	1.18527	1.86497	1.2843	1.28261
o1546	16S-SelOral1	AAGATGGGTCAAACCATCGC	0.225247	0.923872	1.54139	0.438558	0.843747	1.54052	1.02366	1.14652	1.04796	1.28056	0.517281	1.06743	0.856228	1.64151	1.17284	1.35703	0.995021	1.26705	1.08475	1.43016	1.16781	1.18868	0.914396	1.02776	1.73214	1.06771	1.47432	1.47723	1.06199	1.16241	1.24997	1.47905	1.11858	1.34754	1.32251	1.29633	1.47948	0.92895	0.961958	1.23789	1.01329	0.99425	1.2243	1.01727	1.27838	1.26275	1.14556
o1547	16S-SelOral2	AAAGATGGTGCAAGCCATCG	0.372355	0.914903	1.03681	0.381865	0.93163	0.985275	1.07373	0.982456	1.02108	1.03776	0.612725	1.13986	0.85264	1.00215	1.05131	1.11191	1.16046	0.859341	0.959314	1.27219	1.44958	1.41562	0.61972	0.960336	0.844365	1.32385	0.981675	1.47368	1.3685	1.45512	1.1126	1.34546	0.989655	1.1092	1.1545	1.52891	0.973781	0.903384	1.10512	1.23747	0.994405	1.06404	1.46153	0.57163	0.76863	1.33466	1.16783
o1548	16S-SelOral3	ACGGTACCTTTTGAGGAAGC	0.316796	1.80523	1.36033	0.50235	1.12683	1.01461	1.38507	1.16757	1.04367	0.876077	0.586888	1.86951	1.08783	1.52131	1.10399	1.16026	1.0121	0.999131	1.31001	1.50511	0.874381	1.54258	0.810854	1.52257	1.04052	1.14928	1.19974	1.45447	1.53431	1.59232	1.31654	1.44972	1.2145	1.18009	1.32225	1.8519	1.44514	0.887461	1.27983	1.13102	1.57085	1.00292	1.16653	1.20232	1.57553	1.2207	1.75319
o1549	16S-SelOral4	ATACCGAATGAAGTGCAGGG	0.309896	0.989616	1.38556	0.506608	0.876959	1.19857	1.13644	1.19012	1.0841	1.37739	0.561581	1.28753	0.870812	1.09177	1.46603	1.30626	1.43585	1.07943	1.05624	1.44523	1.10922	1.25843	1.01995	1.09083	1.17213	1.18268	1.19007	1.41833	1.03186	1.26126	1.19859	1.29689	1.64345	1.44067	1.58276	1.71808	1.26593	0.726302	0.956431	1.1339	1.32269	1.0075	1.02548	1.20713	0.989964	1.46118	1.52736
o1550	16S-SolGroep	AAACGGGGACTAATACCGGA	9.66729	4.79077	3.86461	3.69279	8.83021	7.2798	3.94373	4.80044	10.3807	4.62519	1.38967	10.6786	4.33467	7.82406	5.50134	1.65989	11.3278	6.80495	5.24449	1.93264	3.3037	2.04655	5.65585	3.74668	3.865	12.2814	8.94498	5.8704	4.22394	2.7604	7.18829	11.9956	6.40235	6.85785	5.33886	6.35156	7.99548	7.32565	8.57216	5.54762	5.63111	23.221	5.35003	12.977	14.7912	11.9295	6.16976
o1551	16S-SolMoo	AAGCAACCTACCCACGAAGA	17.6557	10.2212	5.25562	5.0953	10.9211	8.25058	5.82671	5.33804	13.9189	5.50826	1.6126	20.0827	7.4899	16.2404	7.57132	1.5256	10.3378	15.0767	5.98286	1.44611	5.1154	2.88689	8.9177	4.10195	4.11189	22.1606	10.8247	6.38268	5.07078	3.20809	13.0805	21.7545	10.8265	8.65665	7.79804	8.52864	13.253	10.5431	9.27255	8.54509	7.73642	34.8092	6.3895	21.0264	24.7818	20.0124	7.9834
o1552	16S-SolOral	AACTCAGTGCTGCAGCTAAC	1.41048	1.94276	2.11233	0.839769	2.12611	1.87316	2.04558	2.04477	2.05976	1.97361	0.646954	3.13145	2.16908	2.63632	1.94399	2.11624	2.53681	2.74436	2.39329	1.6685	1.76325	2.07388	1.66237	1.59478	2.12361	4.47953	1.90754	3.12372	1.91449	1.95004	2.69356	2.82802	3.14412	2.70554	2.19749	3.50414	2.63861	2.9313	1.97249	2.76353	2.43654	5.23023	2.4995	3.06731	2.48648	3.33388	1.942
o1553	16S-Spcha	AATAAGCCCCGGCTAATTAC	0.453499	0.877696	1.19165	0.47213	1.00813	0.971681	1.13649	0.996244	1.24814	1.3088	0.488422	1.0185	1.19991	0.900003	1.188	1.30683	0.862057	1.28663	0.881535	2.17256	1.26436	1.53609	0.992842	1.31024	0.878349	1.40198	1.32988	1.19195	1.03236	1.42371	1.33468	1.50035	1.31944	1.008	1.28493	2.08969	1.17739	0.873084	1.30232	1.11937	1.39008	0.874956	1.04903	1.23631	0.848726	1.16805	1.41982
o1554	16S-StaGroep1	AGTCGAGCGAACAGATGAGA	0.275634	0.844544	1.74808	0.440766	0.870977	0.944145	1.01048	0.890787	1.09922	0.866548	0.674473	1.22774	0.949329	1.13344	1.07634	1.14956	0.903518	0.948717	1.03081	1.19086	1.19536	0.990951	0.847307	1.05826	1.02214	0.873574	1.40928	1.38592	1.5225	1.2461	1.38274	1.46823	1.42084	1.37824	1.74161	1.16823	1.61911	0.851465	1.27375	1.127	1.02432	1.32106	1.4425	1.00182	0.906969	1.03962	1.23111
o1555	16S-StaGroep3	GCCGCATTAGCTAGTTGGTA	0.334314	1.08356	0.991768	0.445391	1.23474	1.25159	1.20039	1.18001	1.37672	1.17943	0.560578	1.22972	1.07707	1.0661	1.33876	1.69028	1.23744	0.95196	1.14006	1.54899	1.00999	1.11512	0.961213	1.28178	1.12607	1.2141	1.67496	1.44632	1.51118	1.57873	1.5198	1.56446	1.44199	1.42533	1.11255	1.8896	1.96796	1.12868	1.01082	1.81053	1.17584	1.3301	1.12257	1.53104	0.788864	1.17064	1.48798
o1556	16S-StaGroepHea	GGGAAGAACATACGTGTAAG	0.341195	0.872274	1.10998	0.334102	1.00539	0.950772	1.1192	1.0374	1.14639	1.05036	0.594723	1.21105	0.874366	0.835962	1.05963	1.26095	0.845517	1.07095	1.26617	0.988771	0.912452	1.4217	1.02606	0.968708	1.07359	1.14628	1.19481	1.34872	1.14378	1.59982	1.58622	1.2664	1.19613	1.28939	1.24121	1.33578	1.09569	0.995119	1.10795	1.12764	1.0558	1.01727	1.2349	1.1548	0.835366	1.22906	1.1411
o1557	16S-StaGroepHom	ACTTATAGATGGACCTGCGC	1.05454	3.19089	2.56913	1.16241	2.212	2.45807	3.30412	1.96795	3.85738	2.80666	0.79107	4.80232	2.4389	4.26541	3.75823	6.136	3.41677	2.30764	5.91711	3.04416	2.01179	1.76934	1.71214	3.126	2.90002	3.24686	2.85838	4.11684	3.11239	2.09322	2.91439	3.29808	4.40484	3.14068	5.86609	4.69066	4.59429	4.43331	3.29492	2.64174	5.00855	3.58582	5.29513	3.87817	4.37469	3.37502	4.8505
o1558	16S-StaLen	GGTTCAATGTTGAAAGACGG	0.287725	1.037	0.890257	0.396628	1.16457	1.04359	1.00086	1.13831	1.16144	1.05464	0.663822	0.825703	0.883914	0.857361	1.21732	1.20643	0.85538	0.879917	1.13995	1.3402	0.960816	1.34455	1.04598	1.17943	0.861406	0.902525	1.22275	1.59687	1.21451	1.09848	1.4557	1.78382	1.49424	1.28017	1.48601	1.00112	1.44533	0.986105	1.00454	1.56156	1.11286	1.00401	0.845266	0.735142	1.02561	0.655176	1.15468
o1559	16S-StCon1	TGCATGGTAGATGTTTAAAAGG	0.319132	1.43682	1.19412	0.371254	1.25608	1.28357	1.20724	1.15271	1.25617	1.35798	0.593261	1.39964	1.17598	1.28435	1.04593	1.20782	1.25901	1.07374	0.98155	1.29027	1.235	1.23819	1.08959	1.05049	1.2809	1.27068	1.48208	1.36536	1.74672	1.42292	1.58594	1.21262	1.27211	1.29251	1.19141	1.8419	0.968696	1.36161	1.20907	1.54318	1.00137	1.23562	1.55864	1.27895	1.11108	1.50155	1.43496
o1560	16S-StGroep4	ATAGTGAAAGGCGGCTTTGC	0.36775	1.45596	1.14069	0.384016	1.00086	1.08026	1.1284	1.05648	0.882704	0.913265	0.621368	1.38817	1.0073	1.01755	1.02037	1.32058	0.926107	1.39169	0.958376	1.12844	1.16762	0.993686	0.773249	0.827106	1.11823	1.16186	1.04472	1.55934	1.42531	1.18121	1.26422	1.36587	0.972683	1.39777	1.42373	1.21748	0.871185	0.848744	0.882837	0.986564	0.985776	1.05108	0.983922	0.960755	0.984943	1.10523	1.49942
o1561	16S-StMit1	TGAAGGAGGAGCTTGCTTCTCCG	6.73534	5.86264	5.60922	12.2122	4.99957	11.1751	10.3112	4.53013	10.1459	4.88422	2.32631	9.11726	8.38712	12.4262	10.4122	4.77367	9.72317	4.80167	16.7499	9.26002	2.25051	1.9785	2.1939	7.18783	8.79895	10.3604	4.2654	4.5915	7.33082	10.2079	10.983	12.6883	5.76048	8.95672	5.89876	5.71685	5.0998	8.24961	6.48325	7.10484	7.85672	7.22419	3.77087	6.75489	5.39862	7.53078	8.88437
o1562	16S-Stmitbv2	GCATGATAACTGTTTGAAAGGT	0.377729	1.06587	1.25573	0.329739	1.07634	1.12066	1.23966	1.47605	1.11172	1.33778	0.495323	1.42768	1.46611	2.10082	1.37273	1.25027	1.84838	1.17968	1.18391	1.53876	1.4479	1.39319	1.03127	1.76403	2.33499	1.11867	1.25692	1.47803	1.38731	1.63873	1.61551	1.95778	1.45007	1.16593	1.35187	1.58006	1.18665	1.80387	1.17018	1.66325	1.4703	0.71542	1.33544	1.34306	1.23992	1.84358	1.4038
o1563	16S-Stmut1	ATATTAATTATTGCATGATAATTGAT	0.361989	1.04428	1.03404	0.360028	0.93133	1.12178	1.09136	1.0485	0.983101	1.20294	0.365748	1.10361	0.905554	1.22289	1.24419	0.995016	0.931926	1.2672	1.04001	1.47069	1.39867	1.09599	1.03101	1.11977	1.02014	1.22295	1.44483	1.23047	1.76467	1.3553	1.44801	1.48627	1.20419	1.01365	1.26905	1.19098	1.14586	1.14037	0.959503	1.17727	1.2198	1.04942	0.867866	1.25	1.08779	1.05677	1.40828
o1564	16S-Stmyc	GGGAGATCGGAATTCCTGG	0.388234	0.890659	1.19794	0.463574	1.07144	1.08805	0.909029	1.20963	0.878659	0.980822	0.552228	1.0999	1.16665	1.14936	0.94849	1.25123	0.971569	0.887676	1.26723	1.17169	1.31809	1.2929	1.00456	0.946755	0.993691	0.980596	1.23001	1.61401	1.33591	1.87445	1.23233	1.28775	1.41376	1.38354	1.10541	1.90456	1.21577	1.48604	0.885205	1.27568	1.28958	1.19206	1.07385	1.00845	1.01997	0.852418	1.12146
o1566	16S-StOral1	TGCACCGAGCGGATGAGTT	13.1261	25.1464	17.1614	8.18974	9.52774	8.46892	18.4986	18.8703	44.5021	22.3275	4.02784	35.3197	12.06	21.5243	39.3453	37.921	30.2525	14.5548	40.5785	31.0085	12.1881	10.3517	49.071	17.9722	25.5362	22.3054	27.9953	19.0178	11.5643	27.4719	29.307	22.6779	26.2293	19.9062	24.336	27.0475	31.8672	15.192	15.3281	20.7753	25.7704	18.4818	22.6083	17.0134	15.6685	28.2143	23.1319
o1567	16S-StrAga	CTGATGAGTTGCGAACGGGT	13.6738	76.4016	48.0731	19.8823	46.0653	86.4231	57.5098	72.2778	84.8006	73.8171	10.9476	61.098	46.4361	64.0664	74.5502	68.487	72.284	50.1582	76.8074	68.5096	29.4865	20.5256	32.6546	51.7375	55.7458	42.6768	52.1395	51.4543	57.9691	88.8272	53.8726	50.1279	43.1223	40.2981	48.3684	48.5558	56.9446	52.0199	51.8577	56.0431	75.182	53.7638	57.3554	66.7545	47.1923	58.7852	57.3307
o1568	16S-StrAng	CTGAAGTGAAAGGCAGTGGC	0.436493	1.01802	1.61066	0.464695	1.47147	1.15882	2.69115	1.76791	1.35453	1.26928	0.978157	1.48823	2.83225	1.53858	1.50196	2.12985	1.28092	1.65413	1.26717	1.2095	1.31701	1.22222	1.15492	1.95658	1.55314	2.98978	2.30865	2.644	2.15727	2.3597	2.32525	5.61053	1.21582	1.78256	1.32166	4.23137	1.71815	2.24285	3.91073	1.17546	2.09351	2.45444	1.93017	3.73031	1.26172	2.51183	2.53058
o1569	16S-StrBov2	GAAGAGTTGCGAACGGGTG	6.833	26.3484	20.7835	8.59731	36.7725	30.0158	31.1217	29.2607	17.5706	31.7544	8.21919	27.1048	23.8198	29.8321	31.8212	45.1438	31.1873	22.8285	32.9258	28.8662	8.96476	7.07692	9.29256	21.4751	25.3328	23.8615	34.4454	24.3959	23.5852	50.2715	23.3778	28.6269	22.1	19.4477	21.843	23.9335	24.5399	20.8313	27.9071	27.9507	32.6284	22.6086	31.1617	22.8572	19.847	29.845	22.4832
o1570	16S-StrepSpe2	GATGGACCTGCGTTGTATTAG	11.1643	25.8104	21.2595	33.2872	23.3018	32.6762	30.3628	33.4231	24.2482	36.5986	15.1158	30.4595	26.5101	28.2805	36.8778	34.5778	37.5351	24.8822	34.3927	23.3503	32.4554	21.8234	26.8862	18.2673	21.2481	28.2383	25.3705	32.3884	42.9682	35.389	25.7955	27.8872	22.994	19.1243	28.9504	25.6937	28.2775	30.4625	29.4813	26.6574	38.6215	26.512	27.2177	23.9651	25.7803	28.2755	28.6091
o1571	16S-StrGor	TAATTGAAAGGTGCAATTGC	0.41463	1.10399	1.44489	0.480367	1.32852	0.883674	1.4754	1.10248	1.02681	1.39901	0.587234	1.57141	1.04403	1.13317	1.06332	1.3849	1.03107	0.898808	1.37624	1.6908	1.15419	1.27861	1.21567	1.00804	0.875739	1.39453	1.37805	1.31959	1.39593	1.44442	1.39169	1.35747	1.33118	0.953736	1.16997	1.5255	1.21569	1.13993	1.05121	1.30637	1.43961	1.06818	1.20999	1.1262	1.1978	1.14069	1.23307
o1572	16S-StrGroep1	GGGAGAGTGGAATTCCATGT	5.16271	66.1386	31.5797	8.64015	24.6762	35.196	55.7655	40.3745	46.6284	45.1172	6.2212	41.0161	27.2357	48.2905	37.5621	47.9434	48.4968	25.0059	55.5444	56.0792	7.32375	8.42363	6.85839	34.5979	35.114	32.7254	32.4887	41.4914	39.5902	41.8795	37.177	46.9577	30.1745	26.483	40.3589	38.5705	40.5016	39.3867	31.4717	42.3007	40.4987	26.8728	38.8811	36.7392	38.5745	34.2629	34.289
o1573	16S-StrGroep2	CTGTGACGGTATCTTACCAG	1.07793	7.79786	6.42777	5.08407	5.56724	7.45621	9.64102	6.34584	7.3729	11.8155	2.27052	5.07989	4.00435	9.65785	6.59611	3.60754	4.34762	4.88835	8.6258	10.4987	3.65322	3.79251	3.22571	4.12914	5.50674	7.01115	5.24737	5.8001	5.02341	4.4723	5.10911	8.1283	3.84007	4.18042	5.7471	4.98215	5.376	7.79909	4.78179	10.1953	10.6352	5.93294	7.54658	5.48547	8.30641	6.54702	6.68247
o1574	16S-StrGroep3	CGGTAACTAACCAGAAAGGG	0.317754	0.882662	1.31113	0.521765	1.23914	1.63252	1.74917	1.32071	0.987774	1.34493	0.519055	1.30718	1.09239	1.1659	1.43314	1.41607	1.51233	1.35425	1.30671	1.46654	1.19155	1.1655	0.829115	1.18982	1.34113	1.10072	1.43612	1.22396	1.80637	1.66366	1.17707	1.2541	1.53968	1.60434	1.37002	1.79858	1.35027	0.97118	1.34221	1.94535	1.69212	0.929701	1.12306	1.43746	1.25889	1.5447	1.91855
o1575	16S-StrGroep4	GTGGCTTAACCATTGTTCGC	0.830314	2.62563	1.78353	0.662449	1.27341	1.84106	2.53226	2.03831	1.82384	2.10453	0.89846	2.65009	1.49855	2.70734	2.10689	3.99047	2.4583	1.94095	1.52268	2.5024	1.16928	1.2084	1.04376	1.64527	1.51817	1.71104	1.90921	2.07678	1.8407	1.50259	1.43885	2.4794	1.2355	1.5767	2.06006	3.1725	2.96833	1.44878	1.80144	2.50052	3.2969	1.86063	1.78151	2.64799	1.59133	2.01832	2.795
o1576	16S-StrGroep6	CTGAAGTAAAAGGCTGTGGC	0.315588	1.01074	1.17984	0.441399	1.12331	1.4894	1.22658	0.994458	1.13292	1.08787	0.566177	1.07251	0.998074	1.14314	1.23257	1.63501	1.29877	0.916253	1.0811	1.81066	1.30161	1.28556	0.772991	1.13109	1.24888	1.19933	1.6141	1.3117	1.27393	1.52847	1.43194	1.43745	1.62834	1.58154	1.44994	1.95079	1.62201	1.14651	1.34706	1.07789	1.39912	1.07159	0.946675	1.14892	1.33743	1.31957	1.52836
o1577	16S-StrGroepAng1	CAGGCGGTTAGAAAAGTCTG	0.597769	1.20392	1.90146	0.537573	1.34117	1.29193	1.58424	1.18301	1.45904	1.43257	0.726141	1.46786	1.15775	1.4651	1.5432	1.4298	1.25337	1.34142	1.47441	1.5729	1.42994	1.55391	1.10255	1.2904	1.31496	1.39329	1.16685	1.64961	1.49764	1.7308	1.67756	2.23316	1.47529	1.51918	1.86341	1.75545	1.69927	1.55497	1.47159	1.32091	2.07988	1.62135	2.20541	1.25971	1.62541	1.68422	2.78165
o1578	16S-StrGroepAng2	AGTGGCTCAACCATTGTAGG	2.35533	7.51473	2.414	0.726346	1.75252	1.61739	7.03361	1.49513	2.29862	2.19991	1.97407	2.46487	4.86639	3.9362	1.68826	2.31381	1.89654	1.99401	2.8318	2.72433	1.68536	2.00509	2.44144	3.11968	3.4422	6.32723	3.7532	5.1206	11.3282	2.89484	4.1994	8.82584	1.93948	2.98104	2.52208	5.0379	2.60698	4.33493	7.85598	5.93529	4.71799	3.81218	5.61914	4.55147	2.20489	2.66011	4.76744
o1579	16S-StrMut	AAGGGAACACACTGTGCTTG	0.400235	0.75012	1.12802	0.396079	1.25292	1.1477	0.822071	1.09056	0.981553	1.11833	0.535892	1.29901	0.831543	1.00348	1.14024	1.25471	1.00314	0.919145	1.66952	1.132	1.04188	1.27736	0.633624	1.35294	1.09409	1.21926	1.22788	1.3731	1.26835	1.20193	1.39853	1.28713	1.14351	1.05856	1.06552	1.43476	1.24784	1.00265	1.08788	0.993846	1.18742	0.890488	1.0406	0.986786	0.951875	1.1184	1.40854
o1580	16S-StrOral1	TGAAGGAAGGAGCTTGCTCT	0.324564	1.12164	1.47544	0.447466	0.988955	0.921739	1.12799	1.41583	1.71711	1.18887	0.506309	1.11868	1.26053	0.928041	1.51725	1.38277	1.08673	1.09227	1.56933	1.55607	1.32027	1.16813	0.866583	1.17839	1.51747	1.32674	1.16573	1.33112	1.34204	2.22096	1.35302	1.46557	1.2672	0.90735	1.01864	1.59358	1.15919	1.37187	1.3351	0.977208	1.36524	1.08908	1.28785	1.46228	1.40764	1.69376	1.25521
o1581	16S-StrOral2	AAGGGAGAGCTTGCTCTTCT	0.463909	1.09419	1.10517	0.540643	1.06507	0.972549	0.702165	1.13222	0.981554	1.08409	0.679721	0.992776	0.886633	1.32582	1.19835	1.2749	1.0779	1.63194	1.11396	0.930392	1.03578	1.1849	0.881155	1.17347	0.991417	1.5871	1.40351	1.23931	1.30295	1.5601	1.8842	1.29674	1.71931	1.17257	1.35044	1.29794	1.18577	3.50279	1.07321	2.01774	1.28202	1.08533	0.841352	1.2364	0.858271	1.03726	3.47359
o1582	16S-StrOral3	GCAAGAGAAGAACGAGTGTG	0.5946	4.04215	2.7468	1.55485	2.87568	3.51636	3.90595	3.61013	4.74933	3.07506	0.79097	3.51343	2.33177	5.71804	3.88809	3.44077	1.81819	2.60605	3.48489	4.33549	1.18862	1.92337	1.24434	2.84886	2.50763	4.44169	2.53118	2.47957	3.05117	2.33493	2.77615	4.16557	2.68019	2.44649	3.55891	4.14043	4.0823	4.94658	2.58988	4.70206	4.26014	3.64538	5.82959	3.13762	4.49934	4.08722	5.22948
o1583	16S-StrOral4	ACTTGAATGCAAGAGGGGAG	0.358299	2.01008	2.57143	0.77213	2.88261	2.10138	3.59716	2.20992	2.97757	2.27578	0.587156	3.00322	2.25614	3.48077	2.70782	2.2637	2.15321	2.06364	3.13154	2.98016	1.43426	1.43175	1.21591	2.71741	2.3152	2.92178	2.76086	3.61869	2.44716	3.29329	3.22564	3.82982	2.88662	2.81351	4.02603	3.48089	3.87537	3.47046	2.32748	3.71571	4.3354	2.56833	4.38696	4.08608	4.49386	4.23235	6.62229
o1584	16S-StrOral5	AATTAAAAGGTGCAATTGCA	0.262626	0.962235	1.15378	0.533666	1.21507	0.919828	0.806904	1.02265	1.12241	1.00042	0.635134	1.19701	1.27397	0.950356	1.11469	1.30941	0.82525	0.936473	1.23056	1.40254	1.07654	1.24962	0.941893	1.36619	1.13704	1.25358	1.01993	1.44141	1.46017	1.23756	1.32559	1.1633	1.24095	1.3615	1.30863	1.4733	1.35906	1.36158	1.19843	1.37762	1.42388	1.29242	1.17026	1.19906	1.00172	1.13011	1.65096
o1585	16S-StrPne	AGGTGCACTTGCATCACTAC	0.391443	1.63144	1.51307	62.1702	1.29544	1.30272	1.78663	1.30678	1.18552	1.61261	0.673736	1.2768	0.869067	1.34608	1.57487	1.41721	0.965156	1.13104	1.2844	1.55141	1.19098	1.43924	0.761518	1.12519	1.31456	1.35615	1.05606	5.2602	4.62193	1.74318	1.33523	1.80595	1.51381	1.08671	1.47301	2.34604	1.72296	1.30629	1.44714	1.30355	1.36378	1.39805	1.4084	1.47115	1.24668	1.49528	1.82133
o1586	16S-StrSob	TTGTAGGGGAAGAACGTGTG	0.390111	1.07796	1.14555	0.510106	0.92339	1.01235	0.83387	1.04351	0.93182	0.959883	0.556518	1.22841	0.9529	1.0554	1.08274	1.52171	1.11231	1.03931	1.36559	1.47613	1.1039	1.01956	0.711863	1.22145	1.19455	1.199	1.23787	1.60887	1.31363	1.23042	1.25927	1.26665	1.2738	1.15283	1.18132	1.5307	1.02897	1.21241	0.689216	1.28136	0.928741	0.856472	1.23545	0.969031	0.782129	1.18012	1.14067
o1587	16S-StSpp1	CACTCTCCCCTTCTGCAC	6.79914	4.2195	4.94847	5.16407	2.78147	2.47315	3.46286	3.36872	4.16165	4.80237	3.04806	6.68814	4.50239	4.44135	5.17403	10.646	5.72681	3.87444	5.37219	4.03189	4.16832	3.76288	8.62657	4.52512	4.42889	4.83603	4.85719	7.76847	3.71962	5.54079	3.35912	4.38008	7.1279	4.65051	4.40287	4.59514	5.07471	3.80905	5.46344	3.0617	3.06126	2.75643	5.1427	5.4871	3.95049	3.11357	4.01201
o1588	16S-StSpp2	CCACTCTCCCCTTCTGCAC	28.6301	29.859	26.8982	16.9897	8.9238	11.7702	18.8136	15.9571	21.1707	18.0293	13.5775	25.6733	23.1542	16.2669	23.7818	39.3878	26.1939	14.3298	29.9214	20.6579	25.3785	25.7467	54.029	15.1999	22.7532	13.3822	17.3906	42.8477	14.6477	26.163	18.7316	16.9485	34.247	25.9202	20.5727	27.3801	21.2548	19.0081	20.5519	11.936	12.1942	12.7147	19.5999	18.9386	13.9922	11.3218	17.4065
o1589	16S-TanFor	GCCGTTGAAACTGGTAGTCT	1.38447	1.2142	1.81918	0.855744	1.7403	1.85702	1.50367	1.90308	0.925498	1.16529	0.609838	1.16173	1.29946	1.29172	1.16963	1.16453	1.7138	1.53468	1.24791	1.76676	1.32384	1.35755	1.04495	1.46637	1.39553	6.41225	1.82492	2.19585	1.82583	1.88845	1.57958	2.02667	1.7908	2.01793	1.71277	1.69048	1.89732	2.06214	1.08059	0.98949	2.03564	1.54331	1.38785	1.59072	1.22622	1.65241	1.52038
o1590	16S-TM71	AGTGGCAAACGAGCGAGTAA	3.50242	3.06817	2.28736	0.581685	13.0109	16.5568	1.10772	1.92498	1.0547	1.50811	0.901592	0.936947	9.12487	1.43166	1.25736	1.34037	2.04611	19.8607	1.43373	1.88666	1.23415	1.36027	2.61259	2.35152	1.95453	3.60753	2.89675	1.54936	1.50652	1.9912	2.78977	1.25947	1.774	2.95958	1.29198	3.06121	1.46368	2.46767	3.57348	1.07722	12.494	1.22422	1.24087	1.62321	3.44442	6.69015	1.43767
o1591	16S-TM72	AAGGAACACCAATGGCGTAG	0.874464	2.20079	2.10562	0.791506	2.91015	1.66454	2.69841	2.78086	1.52668	1.69107	2.78141	2.16451	2.38251	2.45303	1.48823	3.19466	2.04883	4.5903	2.59838	10.4481	1.45224	1.29393	1.88395	2.18299	1.99043	1.46162	2.00447	3.93462	2.9773	2.1966	4.3514	1.80821	4.72504	5.76699	1.92621	2.49694	3.108	2.36551	1.50078	4.91705	2.66175	1.71568	2.0703	3.12144	2.00709	10.833	2.88543
o1592	16S-TM73	TTACTGGGCGTAAAGAGTTG	1.48122	1.4598	2.10122	0.81506	1.79103	2.24984	1.75502	1.44156	1.5255	1.2075	1.37393	2.34932	1.93069	2.27225	1.95721	1.73951	2.87128	2.97336	3.31607	2.30173	2.03628	1.12815	1.18241	1.85827	1.65887	1.83389	3.48057	1.83052	2.41448	2.28592	3.39959	1.83865	1.78504	2.39759	2.85863	2.82522	2.63362	1.89178	1.6424	1.94878	3.52167	2.73836	1.25382	3.2352	1.9416	2.91186	3.5505
o1594	16S-TreBuc	TGCCCGGGACAGCCTGTA	2.1656	14.7749	9.73783	1.76441	12.0153	17.5215	14.7272	14.6866	13.5684	14.989	3.00556	12.2646	15.9329	9.98592	10.9192	11.172	11.5143	12.6469	12.5094	13.5501	6.26601	5.53315	8.27336	12.5827	10.6311	9.73339	10.5145	10.1787	10.6897	19.733	11.0946	10.3552	8.76952	11.4508	11.3038	11.133	15.0806	8.48425	8.91171	14.7147	14.7599	13.6517	13.5378	14.2447	12.4259	10.988	16.1564
o1595	16S-TreDen	AAGTCGAACGGTAAGGGACA	0.398409	0.963104	1.10078	0.345813	1.3179	1.3057	0.840824	1.32036	1.05971	1.48769	0.726899	1.4853	0.962142	1.34263	1.23042	1.60549	0.947032	1.10178	1.34217	1.45937	1.08455	1.22869	0.984989	1.22919	1.21252	1.24974	1.36961	1.5174	1.20698	1.3784	1.35902	1.60302	1.45627	1.13533	1.40236	1.56488	1.44631	1.24469	1.01256	1.29059	1.15152	1.1422	1.15476	1.17307	1.00962	1.82049	1.55072
o1596	16S-TreGroep1	ACCCTGCTAGACAGGTGCT	97.6269	73.3447	40.3885	52.9085	75.3795	63.8706	57.0394	72.1844	93.7558	64.5708	33.8494	110.744	94.8158	60.4837	116.244	88.6398	111.509	113.68	95.7429	23.5498	151.605	109.051	55.8163	101.586	87.1722	67.5761	116.071	52.149	63.6171	78.2689	92.0452	77.3053	128.601	81.18	116.231	85.5607	70.1478	51.6059	112.293	70.9919	35.8275	87.083	100.562	82.2036	67.7164	79.5627	89.7443
o1597	16S-TreGroep2	AGCGTAGCAATACGAGGTAC	0.536211	1.14359	1.10997	0.431044	1.12253	1.16611	0.809196	1.45434	1.23422	1.28828	0.599664	1.37813	1.08844	1.39846	1.56926	1.38026	1.05142	1.13758	1.24685	1.37196	1.00725	1.94278	1.63377	1.67732	1.18021	1.53574	1.39906	1.2628	1.55278	1.7345	1.26935	1.50958	1.50121	1.41342	1.76084	1.66798	1.14464	1.20504	0.872123	1.24754	1.75411	1.45126	1.45218	1.1478	1.2012	1.51668	1.59788
o1598	16S-TreGroep3	AAAGCTGGGTGCCAAAGCAA	1.18134	0.963331	1.28058	0.445923	1.08297	1.11264	1.09494	1.00031	0.942059	1.08057	0.562302	1.11208	1.02014	1.45659	1.20841	0.981155	1.02769	1.12504	1.07271	1.29373	1.05094	1.41928	0.799081	1.08589	1.60835	7.26941	1.01445	1.80158	1.65654	1.46428	1.68631	1.51128	1.07346	1.72517	1.60648	1.98535	0.991623	1.45834	1.56327	1.15652	1.25814	1.26751	0.820251	1.06431	1.0148	1.21714	1.66692
o1599	16S-TreGroep4	AAATGAGGAAAGGAGCTACG	0.241641	0.858852	1.13577	0.424523	0.984939	0.892536	1.32299	0.939118	1.50394	0.874463	0.6532	1.22401	0.908565	0.952891	1.12326	1.23529	0.643078	0.778943	1.07882	1.32407	1.09336	1.0706	0.94786	1.10708	1.12387	1.05146	1.0985	1.23983	1.5902	1.18779	1.40987	1.32585	1.27176	1.20116	1.11086	1.62177	1.28258	1.05296	1.17266	1.44532	0.804446	1.09563	0.968085	1.03448	0.882547	1.1461	1.31208
o1600	16S-TreSoc	TGGACGGCGGGGTAAAGG	0.406104	1.32464	1.33964	0.502079	1.37236	0.98881	1.3106	1.27729	0.91363	1.43732	0.504025	1.10239	0.978993	1.04138	1.01883	1.46507	0.849414	0.822933	1.65285	1.31729	1.23289	1.55787	1.0083	1.40032	1.2846	0.996505	1.20711	1.2526	1.12406	1.57024	1.64213	1.48693	1.17029	1.3367	1.14444	1.98528	1.12026	1.06832	1.05998	1.357	1.1332	0.989875	1.0866	1.16798	0.919248	1.03028	1.40904
o1601	16S-TreSpe	TTACTACACCGCTAGACAGG	0.371998	0.833944	1.45182	0.373387	0.93425	0.892632	1.07988	1.21829	1.15142	0.954493	0.517175	0.982464	0.797228	1.42035	0.967755	1.50007	1.11847	1.11693	1.27019	2.45605	1.04563	1.0423	0.833003	1.27251	1.05003	1.31013	1.26391	1.44261	1.14359	1.33687	1.28968	1.11617	1.17792	1.1786	1.40341	1.63939	1.482	1.26827	1.04046	0.920762	1.13738	1.24605	1.13614	0.899493	0.928417	0.971135	1.32472
o1602	16S-VaGroep1	GCCCTTCAGTGCTGCAGTA	2.98314	6.39175	6.78112	4.88568	5.12102	6.04393	6.14142	8.1398	6.37822	6.55816	2.50869	5.342	4.83977	5.14496	4.92151	5.65484	6.00314	4.11412	5.98931	6.41686	5.28695	2.90087	6.32026	5.12835	4.00231	4.67184	4.66962	6.43106	3.75963	5.79035	5.41925	5.81949	6.29976	4.02154	3.6719	5.28168	6.32364	3.85122	6.33574	5.43255	5.28272	5.30302	4.36653	4.81681	4.35487	4.60565	5.13794
o1603	16S-VeGroep1	CGGAATAGAAAGCCACGGC	12.2663	72.9074	42.3448	23.8672	55.0397	51.8734	85.1173	65.016	67.9742	48.8743	13.6727	75.9558	72.2825	67.147	91.8817	90.6559	66.7224	60.712	83.0488	29.0179	13.6961	13.8	13.1509	70.8425	77.5027	64.8592	58.466	62.7076	46.999	58.6512	63.8818	73.7324	87.3425	65.2836	98.5723	70.8456	41.9385	40.7482	58.1469	47.1284	29.8191	72.8555	100.034	68.5621	59.7413	47.9928	88.5763
o1604	16S-VeiGroep2	AAAACAGGTGGTGCACGGTT	0.343124	0.880412	1.10258	0.338083	1.20121	1.02069	1.34583	0.829983	1.09599	1.11341	0.602342	1.32722	0.982495	0.979363	1.17111	1.37117	1.12454	0.892658	1.28268	1.31473	1.20835	0.983704	0.975381	1.10583	0.927113	1.02423	0.945444	1.335	1.45834	1.27197	1.23616	1.37634	1.54666	1.20434	1.27978	1.65617	1.23086	0.87596	0.909722	1.09895	1.08893	1.03989	1.12691	0.895532	0.970155	1.1777	1.26178
o1605	16S-VeiOral	AGATGAAAGGTGGCCTCTAC	9.42805	5.32261	3.85399	2.13857	7.02221	4.23181	4.54966	3.98064	5.71639	3.82923	2.49216	11.0569	5.01715	5.43472	5.70945	6.11294	7.46345	6.74792	10.1529	2.63642	4.60199	6.13909	16.489	7.68789	6.58968	4.92551	4.59312	4.48329	6.31456	3.40135	5.14823	5.83932	5.50855	5.72825	6.7036	6.79337	5.12257	3.5588	7.48956	6.27766	3.67386	6.31409	10.8419	7.25914	5.92004	6.08616	9.56433
o1606	16S-VeiPar	AAAGGCCTTCTTGCGAACAG	2.15488	1.47361	2.67536	0.596764	1.29063	1.29093	1.62996	1.3612	1.50666	1.27006	1.95972	2.20217	0.819303	3.45904	1.65056	1.52749	1.07644	1.30917	2.65609	1.28536	1.38403	1.68363	2.7723	1.11217	1.79421	0.970965	1.74663	2.0728	1.4353	1.53953	1.42251	1.4557	1.58263	1.44308	1.35755	1.84496	1.33227	1.33978	1.87039	1.54581	1.80898	1.84045	4.33993	3.10022	1.25038	1.60534	2.93566
o1607	16S-VeSpe	CTCTTCTTCGGAAGCCAGAA	44.5668	3.4357	3.39466	4.45725	4.385	5.10701	4.34564	4.4802	5.22298	3.91653	2.44009	8.82673	6.1639	4.23519	9.5617	7.02843	6.08481	4.40606	6.74295	2.08517	11.0683	29.465	20.3816	5.17935	4.50424	4.24039	7.38686	5.01322	4.55937	10.5062	5.36336	4.03442	7.47795	5.97994	6.20038	5.06538	2.87461	3.02826	4.82006	4.92057	3.52923	7.88016	6.45999	4.14558	3.32903	7.77451	6.682
o1608	16S-XanSpe	AACTGGATGTTGGGCACACT	0.306483	0.758788	1.06656	0.520349	1.45514	1.03409	0.857227	1.11813	1.17916	0.883747	0.620185	1.0996	0.940223	1.1064	1.24278	1.20875	1.03675	1.46043	1.35076	1.36949	0.808161	1.28067	1.2059	1.15075	1.22683	1.49093	0.977227	1.27869	1.07437	1.62611	1.34467	1.57396	1.38823	1.01214	1.51974	2.18564	1.1364	1.27303	0.820863	1.51061	0.870873	1.21203	0.692194	0.694683	0.967926	1.65424	0.965203
o1730	o1730 16S-KinOra	AAGCTAGAGTGTGTCAGAGG	0.863016	8.03819	4.91302	1.53539	14.4877	5.60136	6.57048	8.88667	7.31195	9.43795	1.48419	2.21599	11.5311	2.96913	3.28456	4.14804	8.81147	11.753	6.98635	6.85521	1.56682	2.05064	1.63034	16.7962	9.4256	6.1915	4.82809	5.90236	5.89923	4.70331	3.41399	3.06926	3.4129	16.1354	2.63853	3.38025	3.2973	5.36111	8.21094	9.70661	5.83683	3.31489	3.01804	6.98536	5.00142	3.80597	3.23315
o1731	o1731 16S-StrUbe	GTACCCTATTTAAAAGGGGC	0.306123	0.758136	1.29637	0.40772	1.01555	1.07622	0.79038	1.03254	1.08918	1.21241	0.438572	1.25183	0.8641	1.20404	1.2387	1.3408	0.946251	1.00765	1.05077	1.28078	1.07851	0.993328	0.837797	0.98714	1.13995	1.08363	0.874121	1.45703	1.43185	1.40983	1.18106	0.827069	1.40066	1.41665	1.12795	1.90277	1.23039	1.23262	0.613011	1.34141	1.29304	1.11406	0.944309	1.35384	0.685081	1.29347	1.33911
o1732	o1732 16S-CarHom	ACATCCTAGGAACTTGGCAG	0.503125	0.93192	1.21357	0.483644	1.39996	1.21536	1.09134	1.17541	1.58212	1.11344	0.577524	1.30453	1.63194	1.33795	1.13423	1.03075	1.28979	0.977016	1.14629	2.20364	1.18694	1.73422	1.05092	1.41019	1.22634	0.993911	1.2387	1.3346	1.69221	1.13962	1.52118	1.23427	1.68462	1.53106	1.31078	1.70144	1.53301	1.07066	0.971877	1.0288	2.50806	1.02701	1.17115	1.17917	0.968207	1.30167	1.87955
o1733	o1733 16S-CamHom1	AGAGGCAGATGGAACTCTTG	0.399666	0.839639	1.11751	0.53348	1.21689	0.860791	0.919521	1.15772	1.97692	1.44777	0.522863	1.13716	0.775854	1.17468	1.38023	1.45593	1.14978	1.14014	1.01727	1.28048	1.61153	1.29891	1.04702	1.24339	1.02775	1.07272	1.6222	1.92706	1.04078	1.15407	1.49907	1.16197	1.78633	1.31539	1.37835	1.88466	1.22296	1.08292	1.28186	1.23693	1.20081	1.24952	0.975744	1.27849	1.06567	1.40625	1.53122
o1734	o1734 16S-CamRec1	TGAGAGGCCGCATGCCATA	5.42105	2.14024	1.98334	94.9912	2.27518	7.63381	18.2645	2.2752	1.16216	7.18598	1.00216	1.26437	2.34147	1.01695	1.20828	1.91334	1.60695	2.20108	2.8804	1.43661	2.34596	1.42745	1.13362	2.00852	1.34324	4.34528	1.34799	1.69529	11.4137	1.37122	1.84794	20.5328	1.81582	1.99343	1.25583	2.066	1.77317	1.11333	1.69962	1.46358	1.70577	1.65639	3.58466	1.74492	3.27103	1.6896	1.75173
o1735	o1735 16S-CamSpu	AAAGGACGCGTAGGTGGATA	1.07766	1.40762	1.58542	1.74529	1.52038	1.47322	2.02121	1.20648	1.41322	1.17313	1.23444	1.33367	0.967846	1.96664	2.75554	3.26204	1.94822	1.79671	1.52361	1.58555	1.47028	1.45805	1.21949	1.6345	1.4241	1.03734	1.38565	2.03724	2.06891	1.79331	1.56705	1.52314	2.12971	1.74761	1.15735	1.78067	1.93189	1.26364	1.53109	2.06779	1.38492	1.53409	1.89161	1.37825	1.03247	1.51569	1.16787
o1736	o1736 16S-MarHyd	AGGCTTGACGTTACCTACAG	0.357806	1.11061	1.07744	0.532123	0.989995	1.1673	0.701298	0.89712	1.2356	0.893924	0.761263	1.15014	1.05623	1.00449	1.58318	1.62221	1.00798	1.02562	0.797342	1.17225	1.34873	0.996474	0.845954	1.11914	1.20367	0.988372	1.43895	1.47042	1.18668	1.47639	1.29306	1.13724	1.2853	1.38306	1.33492	1.67449	1.06464	1.35803	1.13387	1.1031	1.08539	1.03968	1.05282	1.14881	0.706728	1.10804	1.49382
o1738	o1738 16S-VibNer	ACTGGCACACTAGAGTACTG	0.352143	1.14973	1.49965	0.511511	1.00907	1.03966	0.996044	0.96155	1.73903	1.02391	0.641665	1.00288	0.862145	1.28191	1.12193	1.02405	0.728577	0.985391	1.04357	1.33726	1.2153	1.50771	1.02793	1.03991	1.12063	0.864661	1.37885	1.31059	1.13537	1.44742	1.22534	1.48277	1.68312	1.29001	1.47931	1.21104	1.25888	0.854377	1.37408	1.13139	0.986553	1.01562	1.24615	1.1156	1.08437	1.00061	1.19915
o1739	o1739 16S-VibAlg	TTGGGAACGATAACGGCGTT	0.357535	1.25846	1.17398	0.442525	0.896018	1.07164	1.16092	1.03924	1.04738	1.00774	0.454698	0.966539	0.945646	1.09221	1.00549	1.06457	0.836111	1.00585	1.36849	1.32873	1.3183	1.31711	0.732442	1.16558	1.03808	1.19631	1.74518	1.36288	1.48751	1.29104	1.36748	1.18017	1.09874	1.61588	1.20495	1.68183	0.761999	1.00005	1.02806	1.19251	1.19472	0.932792	1.42776	1.26786	0.854006	1.15772	1.43033
o1741	o1741 16S-VeiRat	AACTGGAGTATCGGAGAGGA	0.540282	1.41954	1.89889	0.607319	1.98468	1.66394	1.69136	2.26884	1.68825	1.43678	0.758435	3.44458	1.82026	1.84934	2.80707	3.38963	3.14021	2.34218	2.49988	1.62956	1.52725	1.51976	1.09915	2.2242	2.12875	2.49799	2.15758	1.90378	1.93566	2.09587	2.48752	3.16274	3.82153	2.73424	2.46263	3.90664	2.1356	1.76574	2.16152	1.94925	2.04913	3.06577	3.33595	4.21688	2.58955	2.60604	3.21789
o1742	o1742 16S-VeiCri	TCGGCATCGGAGTTCATTGA	0.341074	1.00631	1.1539	0.474078	1.74042	0.955134	0.910928	1.07363	1.24018	1.11133	0.404157	0.96215	1.47001	1.26157	1.41852	1.40213	1.23509	1.13493	1.20827	1.23798	1.29609	1.35656	0.882686	1.04183	1.06962	1.27886	1.57652	1.3464	1.37147	1.39331	1.27651	1.45381	1.41291	1.14377	1.11006	2.0017	1.16574	1.0992	1.11486	0.99672	0.983324	1.02229	1.06236	1.10756	0.834907	1.1788	1.44087
o1743	o1743 16S-VeiRatCri	AAGCTCTCAGTTCGGATCGT	0.325012	0.981791	1.09749	0.391618	0.989917	1.01535	1.00108	1.3984	1.1477	1.11572	0.559786	0.967278	0.988534	0.973722	1.1524	1.43442	1.03092	1.11217	0.962101	1.38977	1.4097	1.32234	0.782526	1.03244	0.895589	1.38568	1.33525	1.10371	1.18251	1.37801	1.35017	1.34842	1.02681	1.05754	1.11025	1.32667	1.19058	0.927089	1.17571	1.04881	1.19721	1.07009	0.949704	1.36042	1.12087	1.26361	1.33223
o1744	o1744 16S-CapHea	AAATGGGAAGCGACGTAGGT	0.720591	0.839592	1.13679	0.448219	0.960657	1.20648	0.846784	0.901682	1.18081	1.10737	0.520195	1.13608	0.988118	0.92308	0.747617	1.07208	0.971157	0.883158	0.827829	1.29641	1.48167	1.11273	2.18553	1.27341	1.09625	0.855689	1.16685	1.84509	1.24686	1.50409	1.51706	1.09891	1.12338	0.992361	1.41109	1.07284	1.58558	0.865911	1.14206	1.63433	1.21017	0.913859	1.17042	1.78879	0.994327	1.38545	1.38886
o1745	o1745 16S-StrSin	ACCTTTTAGCGGGGGATAAC	0.455959	1.35864	1.15186	0.533197	1.37618	1.1834	1.62243	1.54265	1.70565	1.60829	0.727745	1.79914	1.59957	1.75755	1.72684	2.13614	1.11775	1.33067	1.66919	1.71174	1.32221	1.28165	1.25629	1.15386	1.64027	1.46993	1.31672	1.87432	1.76858	1.90788	1.75172	2.43106	1.83916	1.33538	2.01895	2.17949	1.98047	1.43679	1.22966	1.71017	2.00579	1.62354	1.88019	1.47734	2.03415	1.55892	2.32497
o1746	o1746 16S-StrCan	ACAGGTGCTTGCACTAGTCT	0.34229	0.928702	1.09256	1.00675	1.02391	0.899142	1.02472	0.999872	0.740915	0.948827	0.540596	1.20608	0.806084	1.12031	1.27342	1.28239	1.0475	1.0034	1.04546	1.25017	1.36099	1.38805	0.824761	0.88467	0.850171	0.956754	1.34523	1.34387	1.21664	1.27757	1.35514	1.12162	1.37928	1.30248	1.44946	1.21766	1.1442	0.913596	1.0966	1.0842	1.50338	1.02279	1.1938	1.22725	1.14878	1.30813	1.1569
o1747	o1747 16S-PreOul	AAACGATGACGAGAGCTTGC	0.445047	1.03089	0.935475	0.4302	1.13127	1.3824	1.32899	1.10178	0.990092	1.27882	0.442337	1.06655	0.921651	1.02331	1.38144	1.29501	1.36078	0.975146	1.18125	1.1033	1.17922	1.43061	1.01792	1.08246	1.05584	1.43795	1.32122	1.37797	1.05349	1.48355	1.49008	1.15706	1.44476	1.21225	1.34595	1.11342	1.06134	1.2436	0.988721	0.938336	1.0157	1.02267	1.112	1.35163	0.943569	1.67935	1.4467
o1748	o1748 16S-LauSp	CTCCGCATGTAGCAGTGAAA	0.455023	1.24825	1.62046	0.370527	1.39444	1.32851	2.12219	1.5077	2.11138	1.77978	0.61944	1.32212	1.31979	1.33118	1.29565	1.50449	1.24923	1.3147	1.35407	1.33099	0.950279	1.48244	1.03305	1.45809	1.19482	1.32391	1.49741	1.61215	1.51534	1.75654	1.58171	1.65966	1.58791	1.29941	1.56168	1.43065	1.65328	1.01464	0.991893	1.14077	2.7204	1.86202	1.30112	1.16176	1.0228	1.15735	1.46168
o1749	o1749 16S-HaeInf	GGTATTGAGGAAGGGATGTG	1.0068	1.94232	1.9482	0.418319	2.10177	1.63032	1.40981	2.14327	1.11458	1.6296	0.623242	0.98497	1.51676	2.20808	1.46604	1.15576	2.21198	1.58977	2.25824	1.93596	0.913473	1.13204	0.900583	1.69851	1.35458	1.32551	2.4444	1.62339	1.77988	1.55551	1.13289	1.64136	1.36304	1.43549	1.42368	2.05843	1.18466	1.2471	1.5556	1.77694	1.61798	1.55598	1.70859	1.08943	1.2626	1.32268	1.25574
o1750	o1750 16S-CamSp	CCATAGTGGAGGACAACAGT	0.437577	0.825235	1.37541	0.348427	1.28318	1.54742	0.964347	0.915868	1.16467	1.12592	0.501401	1.02222	1.06178	1.34618	0.713919	1.39759	1.02582	1.03895	0.961535	1.2221	1.30415	1.31496	0.823571	1.38985	0.939468	1.13449	1.37705	1.60622	1.066	1.55649	1.40018	1.60578	1.32718	1.64581	1.57232	1.43309	0.99239	1.21455	0.892211	1.68291	2.14935	0.97	1.20381	0.945465	0.959115	1.28805	1.35154
o1751	o1751 16S-CapSp	GTCACCGCAAGGAGCTGTT	0.528734	0.818138	1.44177	0.353655	1.08865	1.38053	1.05035	1.19418	1.15731	1.10118	0.54644	1.25172	1.12316	1.11889	0.739772	1.31913	1.40872	1.18354	1.15296	1.70599	0.991309	1.15568	1.01335	1.02894	1.13094	1.46975	1.38465	1.63459	1.05568	1.39997	1.19529	1.13367	1.42021	1.21708	1.12513	1.75685	1.4269	0.900564	0.814518	1.18637	1.13226	1.05537	1.00538	1.13345	0.948266	0.948228	1.31733
o1752	o1752 16S-CapHae	CCGATAGCGAAGGCATGTTA	0.628748	1.53931	1.79683	0.539901	1.73003	2.14666	1.87663	1.66125	1.3568	1.61354	0.780245	1.45391	1.40106	1.85121	1.71122	1.38767	1.21569	2.19726	1.44849	1.79994	1.43251	1.14492	1.30628	1.90911	2.41807	1.33317	1.44556	2.27343	1.73824	1.61978	1.74766	1.60488	1.68278	1.70397	1.34303	2.06959	2.00088	1.59629	1.30175	1.87962	2.38316	1.95699	1.51528	2.0146	1.59564	2.13339	1.99977
o1753	o1753 16S-PrePal	TGCACGTGTGCGTTATTGCA	58.7026	29.802	29.4367	20.6686	54.1083	59.0115	20.0174	58.3911	48.2155	24.5075	14.024	59.4845	49.9143	42.5349	45.3924	18.3587	59.0717	62.5201	12.1909	4.9067	35.3035	48.6343	33.1803	22.5145	46.056	58.5242	58.5677	40.3994	33.4904	32.8962	65.4767	45.6377	54.0182	40.9268	45.7338	38.1379	45.9146	30.2965	50.5382	28.9719	30.8614	52.6271	3.58473	51.5185	61.105	41.0643	39.7057
o1754	o1754 16S-BerSp	TGCGGAACATGTGTGCAATC	6.19624	14.1716	15.6324	3.49058	29.6492	23.7841	20.6936	15.7143	6.55214	7.35986	1.47646	9.27998	14.2731	7.08668	28.3314	6.13972	22.3248	18.2091	7.07733	28.0088	6.32992	4.83803	21.5108	16.2579	13.0138	16.1208	28.8394	8.07295	10.2945	13.2947	10.1186	3.48723	5.70387	14.3401	15.6441	6.1633	5.78188	20.5838	15.5573	4.12924	33.5739	26.7118	4.58537	15.3019	10.3321	14.491	31.6371
o1755	o1755 16S-AtoFos	ATAGCTACGGGAAACCGTAG	0.355678	1.12787	1.26754	0.4335	1.04311	1.03827	1.05805	1.24552	0.974457	1.07348	0.639725	1.03619	1.48481	1.1069	1.24657	1.14765	0.752769	1.2747	1.20856	1.21151	1.25599	1.38875	0.938093	1.18677	1.01103	1.24078	1.05489	1.18219	1.62483	1.41013	1.40075	1.56889	1.34378	1.28725	1.16864	1.57473	0.974041	1.05788	0.989322	0.788175	1.23879	0.99044	1.05816	0.906657	0.934754	1.11834	1.14671
o1756	o1756 16S-AtoMin	ATGGCACACAAGACAAAGCG	0.34694	1.21565	0.936763	0.397174	0.862374	1.12986	0.94535	1.00243	0.945524	1.28564	0.497927	1.01427	0.844528	1.04993	1.00101	1.35014	1.18268	0.825444	1.01057	1.18451	0.925667	1.057	0.943521	1.20547	0.649907	0.84481	1.2836	1.57812	1.16739	0.884227	1.37413	1.4428	1.05356	1.13518	1.4266	1.71517	1.35615	1.20148	1.15137	1.08252	0.986451	1.05594	1.32869	0.578889	0.808846	1.20512	1.70177
o1757	o1757 16S-TreSp	AGGGCGATCGGACACATTG	1.01115	1.69318	1.91187	1.10453	1.52595	1.72307	2.96834	1.68955	2.34534	1.56246	0.834122	2.16223	7.69697	2.48776	2.55751	2.34136	2.16423	1.88953	1.91726	2.15109	1.53079	1.32133	1.44625	2.0136	1.41151	1.78092	2.50989	1.72688	2.00145	1.34634	1.86341	2.59229	2.20091	1.98727	2.14942	2.58327	2.66363	2.06917	1.81745	1.751	2.73404	1.49626	2.85082	1.95047	2.08628	1.55089	2.16029
o1758	o1758 16S-CamHom2	ACTCGAAGCGGGGATGCAA	0.4267	0.74334	0.88804	0.521525	1.07087	1.03499	1.06335	1.12366	1.16653	1.33731	0.504466	1.11495	1.03215	0.860579	1.10435	1.37818	0.973808	0.944865	1.216	1.25798	1.10257	1.04063	0.924375	1.17011	1.22894	1.17199	1.54448	1.58484	1.33626	1.21254	1.20232	1.21862	1.53808	1.36304	1.19475	1.53497	1.3441	0.976797	0.967008	1.49151	1.61316	1.17313	1.52953	1.0716	0.765917	1.13996	1.54985
o1760	o1760 16S-StrSal2	GGGCAAATGCTCCACTACAA	98.1468	92.4099	13.8254	64.8982	26.1785	53.0327	94.7885	92.4154	40.2635	65.6978	29.3549	8.70528	83.7429	58.0596	143.331	30.4967	107.809	93.1927	122.174	71.8271	107.329	2.49574	2.34962	90.3353	108.93	48.5198	39.7894	40.2083	140.582	9.0452	63.3181	39.3808	137.132	28.5707	122.248	13.6415	115.727	66.8072	87.3581	63.1932	56.9768	57.5903	46.0916	8.54498	109.868	69.3073	53.8584
o1761	o1761 16S-AerUri	AGCGACCTTGTGAAAGCAAG	0.65327	1.37129	1.38781	0.493761	1.06959	1.01557	1.28783	1.29843	1.37774	1.32063	0.664505	1.20489	0.939659	0.956913	1.79589	1.09764	1.24476	1.83566	1.31627	1.38694	1.38212	1.40635	1.22043	1.38569	1.42095	1.68753	1.24267	1.85023	1.28035	1.52921	1.3962	1.33014	1.53699	1.13951	1.37558	1.18087	1.13479	1.25779	1.07696	1.35361	1.27524	1.43355	1.55254	0.958406	1.47028	1.64442	1.30769
o1762	o1762 16S-GraEle	CCATCAGAGGGGGATAACAT	0.955984	2.49182	2.47936	0.694613	2.23321	2.6887	3.43387	3.17979	3.17453	3.0498	0.986148	3.11322	2.05119	3.57505	2.66771	2.50067	2.33758	2.41409	3.76272	3.47812	1.52653	1.48466	1.70938	3.74001	1.93966	2.34152	2.79533	3.84275	2.2753	2.57709	2.41268	2.19678	2.4114	2.10271	2.29722	1.86451	3.19755	3.7533	2.24191	2.27372	3.22784	2.88136	1.80407	3.7301	3.25207	3.5922	3.37668
o1763	o1763 16S-PreSp	AGTCGTCGGAAGTCATCTGA	0.797317	1.34483	1.33146	0.500924	1.64261	1.34833	1.16255	1.67152	1.31096	0.98654	0.545403	0.960668	1.11304	2.24839	1.11604	1.25489	1.35656	1.86403	1.18922	1.66278	0.923967	1.25622	1.65187	1.37097	1.79112	0.942374	0.986228	2.65842	1.00586	1.69834	1.54297	2.11934	2.18999	1.60192	1.3648	2.69067	1.86432	1.26564	2.24614	2.51426	1.49863	0.995858	1.06288	1.60895	1.73348	1.43367	1.81612
o1764	o1764 16S-ActSpRotSp	CAATCTCTGCATGGGGTGTT	4.06006	2.75875	4.42163	4.18635	3.11279	2.65545	1.94664	2.94496	3.17022	2.84014	5.50478	4.24038	1.81096	2.54032	2.12088	2.49813	2.12921	2.54207	3.66052	2.62706	2.08432	2.41133	3.5289	3.07158	2.001	1.96323	2.40094	2.94631	3.26079	2.62884	2.32953	3.67208	2.97088	1.99845	2.61191	3.67098	3.96249	1.71374	2.50428	3.95613	3.23021	2.65016	2.60712	1.82405	3.10172	3.63981	3.97407
o1766	o1766 16S-NeiCan	CTTGGTCTTGACATGTACGG	2.4317	3.90104	5.02144	7.68643	16.0969	7.97232	5.57576	13.8232	12.4684	17.357	6.36048	2.82825	7.50477	2.2781	6.67596	2.91026	4.99177	12.4251	5.10007	11.0397	4.65065	2.97763	5.36607	13.8256	10.1811	2.59218	9.17692	3.07616	5.42679	4.42901	5.22741	3.18547	2.39191	9.08445	5.08409	4.9112	3.04174	7.18894	9.92242	11.9709	9.1639	4.6582	3.37153	6.68644	7.14761	5.27043	3.27485
o1767	o1767 16S-VeiSp	TGTTCCTCTTCTTCGGAAGC	66.6061	2.99027	3.1482	7.73375	2.03192	2.95044	3.11762	3.52284	4.45322	2.2215	3.18618	4.27591	3.51458	1.64676	5.12751	5.97144	3.19835	3.57759	3.26635	2.50965	10.4139	18.3609	16.6364	4.53985	4.29884	3.40747	3.01887	4.53778	2.00305	5.16125	3.57642	3.13934	4.28597	3.3528	2.98552	2.61392	2.92941	2.12379	4.15521	3.49341	1.63715	4.27207	3.84445	3.38026	3.09895	4.57974	4.21177
o1768	o1768 16S-NeiSicFla	GACATGTGCGGAACCCTCCA	0.446568	1.66357	1.97309	1.43546	1.76636	1.22038	1.90081	0.470303	1.50973	1.69921	2.18004	6.28947	3.09299	1.37885	1.89565	2.63275	0.903431	1.55377	1.79713	1.54844	1.2173	1.08844	1.8384	2.35419	2.98764	1.30009	1.46839	1.61431	2.9767	1.50743	2.44945	2.44645	2.21233	1.96246	1.40064	1.82225	1.26826	0.881652	1.11116	85.6998	1.82183	2.42405	2.41283	1.9047	1.94791	1.66446	1.6573
o1769	o1769 16S-ActSp	GCTTGACATGTGCCGGTTTG	3.89572	5.47436	12.038	0.792864	4.51199	2.00168	5.07652	1.82818	2.3674	2.66453	1.82304	3.91157	3.76771	9.87446	2.80732	6.91119	2.66023	3.26754	6.61332	4.05107	1.09942	1.36031	15.0089	6.24318	6.11104	2.73774	2.16608	5.0797	3.597	2.08637	2.70884	16.4398	3.91204	4.43096	4.36313	3.31592	7.52076	5.96976	2.13975	6.55562	19.8086	7.91525	8.56051	2.74458	5.11458	2.3403	11.3612
o1770	o1770 16S-TM7-seq080(356)	CAATTAGTGCCTTTTGGAACC	0.516554	1.83393	1.26432	0.441537	1.03265	1.02875	0.8752	1.08235	1.28164	1.31435	0.60628	1.22175	1.31775	1.45665	1.1984	1.32481	1.26089	1.16534	1.29549	1.15101	1.43045	1.27937	0.805385	1.35792	1.23959	1.11872	0.986376	1.2508	1.2295	1.31327	1.52593	1.11087	1.02765	1.4905	1.12766	1.50203	1.41193	1.44004	0.969854	1.11769	1.93422	1.27054	1.22946	1.22392	1.12738	1.34198	1.25089
o1771	o1771 16S-TM7-seq177(133)	TTGTGCCTTTTGGAACTCGG	1.00528	2.8937	1.36829	0.463179	6.77976	1.51901	1.44903	1.71408	1.36303	1.15052	3.28654	1.6031	3.95302	1.26756	1.52683	1.1106	1.39545	3.24116	2.61965	9.17337	1.33469	1.55939	2.45818	2.9896	1.75648	1.04465	1.3126	2.48684	2.60478	2.14494	2.98653	1.58919	3.71387	5.9395	1.78473	1.81061	3.00837	2.58223	1.0366	2.14289	2.70461	1.27145	1.15437	3.05416	3.48772	3.82096	1.20594
o1773	o1773 16S-seq087(332)	GCTCTGTGAAGGTGCTGCAT	94.3087	20.3326	14.7195	13.8752	20.3923	27.8399	19.145	20.2038	21.5185	18.5314	28.2828	43.2348	22.397	17.6164	27.3975	14.4622	33.0828	26.2466	10.4579	3.91904	39.1159	34.9664	78.5406	28.1294	20.4877	17.0677	21.9348	15.4099	27.779	25.9711	16.4652	21.0013	16.9219	17.9061	17.8752	20.0908	21.6181	15.0197	20.5669	12.7661	18.5456	18.8613	25.433	28.1836	17.065	18.8496	15.2287
o1774	o1774 16S-ProPro-seq089(315)	GATGGGCGTGCCTTTTTGGT	4.38984	11.0989	10.4521	3.94411	11.968	19.3483	3.84667	3.1747	4.68216	3.46151	6.40936	1.79306	3.17488	6.16026	1.11427	6.38437	1.93983	4.17336	5.03892	11.3695	1.69378	2.18278	5.00717	3.17251	7.36651	1.67406	1.35512	1.86633	5.80517	2.3023	6.70308	8.72984	11.0289	5.60804	3.82807	3.80963	11.2209	3.37159	3.3746	3.03414	7.55428	3.04044	1.39379	3.60984	5.32841	6.40908	9.06231
o1775	o1775 16S-SelSp-seq099(250)	GTTAGAGATAGCTCCCTCTC	0.380592	1.02304	1.36553	0.30015	1.03007	1.30931	1.06099	1.38951	1.32796	1.16343	0.522619	1.30334	1.07909	0.990493	1.11239	1.26557	1.04828	1.04278	1.03149	1.01851	0.971298	1.36939	0.764	1.20028	1.26293	0.822907	1.41707	1.60943	1.20883	1.24865	1.25481	1.43186	1.24054	1.37026	1.35509	1.57785	1.24227	0.9938	1.13939	1.25128	1.06037	0.92365	0.923643	1.05116	0.936329	1.14494	1.58016
o1776	o1776 16S-seq101(244)	ACAGAGGTAGAGATACCTTC	0.294255	0.944893	0.950735	0.428815	1.15567	1.22387	0.983441	1.12762	1.05616	1.26599	0.348568	1.14441	0.891533	1.14451	1.09484	1.32066	1.17972	0.987311	1.12534	1.40366	1.31235	1.19014	0.90916	1.00289	1.08304	1.33367	1.15651	0.981174	1.24945	0.841138	1.19783	1.88747	1.19685	1.38407	1.21163	1.53421	1.27831	0.887491	1.11152	1.00329	1.15817	1.24287	1.21227	1.11257	1.06499	1.52386	1.48655
o688/o728	16S-bacterial-F/16S-AcNeu	bacterial control	75.2716	38.089	77.8116	108.963	44.7093	45.0347	44.0458	45.155	37.7706	46.7802	118.103	39.0051	42.7058	39.7745	40.0863	45.7003	31.7121	40.4536	40.086	50.2956	77.2635	77.2991	72.0188	50.9334	46.2365	38.6676	39.9825	50.6526	41.0493	38.2188	41.0012	48.3046	42.6683	61.0695	40.6101	58.2947	41.2883	44.4388	41.309	59.7175	44.339	48.1244	43.0605	41.3505	39.5816	39.5036	44.7054
o688/o728	16S-bacterial-F/16S-AcNeu	bacterial control	32.4638	12.5007	24.9265	40.118	16.4819	13.3099	18.0635	18.6569	17.9639	18.4722	59.831	13.4697	15.7457	15.0283	17.11	17.5652	12.0589	14.6835	15.9333	23.3451	26.1692	29.1344	31.9374	20.977	17.5094	15.4177	13.2832	20.3775	13.7972	11.4637	16.0777	15.3935	20.0442	21.6863	11.3385	22.9761	16.4634	20.2	18.0215	18.0519	17.0996	11.165	19.1965	16.4493	12.9474	15.2517	18.6233
o688/o981	16S-bacterial-F/16S-EuEli	bacterial control	114.856	69.3077	81.6089	109.558	82.4653	90.3196	77.5183	69.1262	73.4166	70.8266	157.117	74.9144	65.5204	55.7104	51.9362	72.0871	66.0503	90.2143	72.6437	80.9155	92.2246	81.4406	114.106	89.3843	55.2363	49.5957	50.2412	85.5481	82.3003	77.0363	66.375	68.9378	73.5571	71.931	52.39	81.8779	53.5502	74.5648	66.0231	67.1262	58.7309	75.5937	87.8402	63.4674	57.3487	63.9666	52.4186
o688	16S-bacterial-F	bacterial control	14.8807	32.1736	33.322	61.8944	26.7292	23.5764	34.0832	29.2314	24.4517	39.2773	75.7068	24.0338	23.5896	18.9489	21.0313	36.7901	14.3579	22.7362	22.738	27.0378	37.0456	52.5906	41.832	30.5735	27.1169	24.2919	20.5974	29.1475	20.2298	17.8939	26.3254	22.8726	22.8746	20.2034	16.306	22.0405	20.5471	21.1795	24.3339	34.4614	20.6654	25.4756	21.1359	20.1296	20.7005	23.7522	23.1365
blanco	blanco	saline buffer	0.649514	0.868518	1.0572	0.679091	1.05008	1.40912	1.10199	1.29297	0.921541	1.05531	0.930852	0.967573	1.05477	1.21283	0.977158	1.00213	1.03831	0.848303	1.2488	1.14966	1.40497	1.29151	0.910165	1.35755	1.25762	1.18216	1.14309	1.53208	1.65512	1.09893	1.25867	1.0748	1.19951	1.22924	1.10942	1.83179	1.07514	1.1577	1.17744	1.06919	1.06667	1.32751	1.00111	0.920599	1.00505	1.17318	1.40483
blanco	blanco	saline buffer	0.5496	1.30788	1.02745	0.862795	0.989963	1.03326	1.18954	1.097	1.0175	1.17956	0.829414	1.45069	1.21566	0.962241	1.17238	1.088	0.936048	0.943652	1.48275	1.33244	1.22613	1.40679	0.866821	1.04181	1.19215	0.931309	1.31797	2.35215	1.14473	1.30388	1.00024	1.00223	1.13528	0.991391	1.34234	1.71327	1.52663	1.21007	0.970695	0.946176	1.15778	1.29296	1.14033	0.926041	0.843984	1.09529	1.09044
blanco	blanco	saline buffer	0.615633	0.911276	0.954123	0.543868	1.01324	1.02668	1.24671	1.00551	1.09542	1.311	0.591706	1.28812	0.782107	0.936152	1.04066	1.29458	0.835634	1.49212	1.09352	1.40214	1.15963	1.10744	0.904485	1.21641	1.04896	1.06355	1.11464	1.48483	1.08309	1.38835	1.33019	1.7866	1.35021	1.39785	1.13949	2.06131	1.03822	1.07085	0.919475	1.2418	1.73972	1.19452	1.1153	1.04845	0.902202	0.943011	1.4807
o1777	o1777 16S-StrMut4	GGAAGTTACTTCGGTACATCGG	94.2715	21.8951	12.7928	66.9209	9.32719	9.38013	21.5955	12.2497	15.228	37.5931	32.0812	23.3687	17.8263	9.58398	20.5306	38.0818	22.2163	17.0266	25.0119	17.8719	48.5699	18.1054	72.3847	16.2129	21.9038	7.75123	12.1804	31.7315	20.8007	43.4765	15.9659	12.5722	27.7573	10.6004	23.2295	21.4144	29.5466	12.29	18.7301	8.69926	14.8138	15.9853	62.2795	17.1265	14.0432	10.444	12.7292
o1779	o1779 16S-seq198(110)	AGACTAGTCCTTCGGGACAA	0.449905	1.17605	0.987703	0.4333	1.00803	1.25009	1.12858	0.996278	1.258	0.964358	0.61724	1.02832	0.691866	0.942875	1.45716	1.29302	1.12059	1.04588	1.18144	1.29714	0.998222	1.36442	1.03102	1.04504	0.938404	0.97212	1.22198	1.41214	1.53457	1.29162	1.3079	1.38008	1.36471	1.15896	1.13713	1.64901	1.21906	0.926458	1.16229	1.06239	1.30719	1.10149	1.26852	1.11178	1.02308	1.13828	1.66328
o1780	o1780 16S-seq213(100)	AATGAGATTAGTCTTTCGGG	0.367203	0.792924	1.22122	0.437782	1.1994	1.1766	1.03504	0.856924	1.01087	1.09558	0.572289	1.14044	0.974648	1.20865	1.38726	1.29934	0.97103	0.74266	1.31498	1.53371	0.948985	1.32089	0.591394	0.693045	0.835891	1.00884	1.33587	1.1523	1.082	1.12745	1.15686	1.57099	1.24155	1.34505	1.22931	1.73975	1.22859	1.25572	1.56263	1.34606	1.19218	0.868776	1.05649	0.956736	1.05097	0.897292	1.18982
o1782	o1782 16S-seq222(94)	CTTGGAGGTGCTGCATGGTT	83.1252	25.3744	38.1122	36.8833	53.1406	61.2964	10.6963	71.6275	7.9928	32.1486	97.4701	26.8319	47.8822	17.8293	23.2744	20.0181	24.209	27.4624	7.67243	5.78212	69.6685	16.0422	9.0211	17.0491	48.0949	25.367	49.3685	18.3699	22.0484	21.5137	30.4378	35.9249	8.11581	18.7126	45.7374	22.2288	39.1187	57.5252	36.4598	8.92819	61.4669	53.2428	11.0855	69.6337	15.6436	70.4524	41.0292
o1784	o1784 16S-seq248(79)	AGATACGTCCCTCTCTTTGG	0.48281	0.931088	1.37047	0.444076	1.01261	1.13148	0.863636	0.935053	0.976873	1.04842	0.524924	1.11195	0.837027	1.08139	1.14142	1.06474	1.25844	0.913619	1.16554	1.27978	1.17646	1.2125	0.947958	1.10441	0.881797	0.838339	1.22397	1.2741	1.05635	1.57906	1.29737	1.47271	1.1777	1.1484	1.30356	1.35041	1.49697	1.37941	0.97239	0.820593	1.05085	1.12318	1.04851	1.17498	0.993798	1.28514	1.05881
o688	16S-bacterial-F	bacterial control	54.6514	45.2386	54.39	55.0302	34.9144	38.1961	50.9473	39.9531	43.7146	41.5621	71.9139	40.0238	44.5639	29.5357	36.3215	38.8535	21.2025	39.3203	34.2004	43.1643	53.9331	60.5557	70.0159	50.48	48.5717	39.1308	23.1819	49.1415	25.5862	28.2065	43.1281	38.0867	31.5683	40.8762	20.5837	40.7582	33.3247	30.0876	34.4166	34.7822	26.8208	29.5934	38.8709	31.7804	28.1329	29.851	24.5769
0688/o728	16S-bacterial-F/16S-AcNeu	bacterial control	0.300504	13.8185	21.8304	0.391654	12.4137	15.5004	23.1507	16.3765	15.495	15.493	48.9361	19.7388	17.3974	21.3287	14.2364	16.8447	18.8802	18.3028	21.0965	17.3739	25.1066	22.8565	27.2524	20.2404	19.8988	13.4713	15.0805	14.957	17.3753	13.865	19.0531	14.3796	14.9905	17.5426	16.3697	17.8838	15.3347	18.8337	13.9461	16.1283	17.4641	14.3379	25.391	16.3446	11.2033	12.7121	20.1571
o688/o981	16S-bacterial-F/16S-EuEli	bacterial control	108.614	67.9373	114.63	119.415	72.5075	67.185	86.9059	56.2544	85.2506	87.0688	138.543	71.5478	68.6653	60.3293	62.6201	79.3797	62.5975	66.6992	89.8946	110.113	87.1408	126.577	119.173	84.185	53.146	54.3788	58.8547	91.7922	65.4471	65.4634	80.0185	68.6994	78.6301	77.5635	71.9504	81.1163	61.4329	76.1792	76.7957	83.6578	89.1252	63.2773	92.6484	60.6526	65.3346	61.9995	71.8522
o688/o728	16S-bacterial-F/16S-AcNeu	bacterial control	35.8429	15.1565	28.9104	41.2772	17.3783	15.7354	21.0407	20.52	20.3398	22.3748	65.2682	18.2494	17.754	14.1634	16.8049	21.3539	14.2889	14.156	22.0876	25.5549	30.3556	32.3021	28.988	16.5996	18.226	11.982	15.6323	16.5101	16.8222	15.7941	21.7144	15.4928	21.1659	20.1057	16.645	17.9182	15.9299	17.8123	17.4654	17.7328	20.3347	13.9153	26.3544	17.511	14.5016	16.0262	15.4377
o688/o728	16S-bacterial-F/16S-AcNeu	bacterial control	78.4832	40.5017	71.8021	110.341	46.8514	47.9942	60.1732	53.3655	43.4642	65.7424	158.448	43.8086	46.5103	40.6076	45.9967	62.3673	42.5067	52.2509	64.8399	69.8985	83.1927	110.779	85.7612	54.3809	49.1401	40.8063	47.1379	48.0987	45.3959	48.7794	68.1324	50.0183	51.694	53.4482	41.5815	47.2435	35.2273	45.2376	58.4223	51.388	56.4371	39.1849	67.2251	57.2128	53.2971	55.1703	44.2776
[truncated: 25 more columns]
